# Supplementary material for: Regulation of CD4 Receptor and HIV-1 Entry by MicroRNAs-221 and -222 during Differentiation of THP-1 Cells
Source: Viruses. 2017 Dec 30;10(1):13. doi: 10.3390/v10010013 (PMC5795426; doi:10.3390/v10010013)
Supplement: Supplementary file 1 [file viruses-10-00013-s001.zip › S1_Table.xlsx]

## Sheet: Feuil1
Table S1. Differential expression of microRNAs, listed by log2FoldChange.						log2FoldChange: negative=up-regulated in monocytes
MicroRNA#	MicroRNA	baseMean	log2FoldChange	log2FoldChangeStd Error	pvalue	log2FoldChange: positive=up-regulated in macrophages
1	hsa-miR-150-3p	5272.71	-6.57782	0.752124	2.217e-18
2	hsa-miR-150-5p	854604	-6.54609	0.692342	3.23051e-21	Further information:
3	hsa-miR-193b-5p	37.1597	-5.96407	0.980406	1.17755e-09	RNAseq showing differential expression of microRNAs in monocytes and macrophages. The expression profile of 1394 microRNAs obtained by RNAseq of monocytes and their corresponding derived macrophages (n=2 blood donors) are shown. The base mean is the average expression of the microRNA in both monocytes and macrophages (combined). The log2 fold change corresponds to the log2(macrophage mean/monocyt…
4	hsa-miR-224-5p	28.0176	-5.58193	1.00156	2.50029e-08
5	hsa-miR-31-5p	1277.07	-5.56934	0.538735	4.75222e-25
6	hsa-miR-642a-5p	158.007	-5.51525	0.641678	8.32268e-18
7	hsa-miR-194-5p	178.618	-5.49641	0.682833	8.31858e-16
8	hsa-miR-33b-5p	37.6513	-5.48292	0.925107	3.08907e-09
9	hsa-miR-873-3p	134.89	-5.09144	0.745815	8.69033e-12
10	hsa-miR-4433b-5p	512.342	-5.01378	0.878991	1.17015e-08
11	hsa-miR-493-5p	49.5785	-4.99509	1.03083	1.26162e-06
12	hsa-miR-199a-5p	49.0801	-4.97353	0.972418	3.14399e-07
13	hsa-miR-432-5p	186.819	-4.80548	1.06494	6.40908e-06
14	hsa-miR-32-5p	15.2573	-4.77663	1.04677	5.03736e-06
15	hsa-miR-485-3p	78.0403	-4.75371	0.988168	1.50453e-06
16	hsa-miR-486-3p	839.132	-4.59374	0.464318	4.4408e-23
17	hsa-let-7i-3p	927.732	-4.50607	0.478526	4.66062e-21
18	hsa-miR-296-5p	95.7592	-4.35848	0.705028	6.32972e-10
19	hsa-miR-335-5p	10.5178	-4.29013	1.07462	6.54538e-05
20	hsa-miR-382-5p	17.2535	-4.26561	1.09586	9.92314e-05
21	hsa-miR-192-5p	2337.66	-4.26392	0.459087	1.5747e-20
22	hsa-miR-193b-3p	354.46	-4.25089	0.473828	2.92833e-19
23	hsa-miR-4712-3p	10.2715	-4.22436	1.07901	9.03966e-05
24	hsa-miR-873-5p	64.2333	-4.18356	0.719919	6.20459e-09
25	hsa-miR-6731-5p	9.26523	-4.10981	1.08469	0.000151295
26	hsa-miR-451a	230.766	-4.10277	0.989968	3.4078e-05
27	hsa-miR-4473	9.20365	-4.0774	1.08712	0.000176376
28	hsa-miR-4433b-3p	52.7423	-4.03828	1.12378	0.000326283
29	hsa-miR-758-3p	13.6968	-4.03391	1.10444	0.000259766
30	hsa-miR-215-5p	13.0219	-4.02735	1.0128	6.99483e-05
31	hsa-miR-3154	9.03518	-4.02193	1.09173	0.000229596
32	hsa-miR-95-3p	45.8406	-3.99927	0.709965	1.77049e-08
33	hsa-miR-6749-3p	8.72726	-3.97581	1.09345	0.000276888
34	hsa-miR-486-5p	322366	-3.96401	0.499056	1.97328e-15
35	hsa-miR-195-3p	8.32059	-3.92513	1.09632	0.000343214
36	hsa-miR-4446-3p	251.405	-3.89236	1.05938	0.000238615
37	hsa-miR-141-3p	258.032	-3.84423	0.750617	3.03223e-07
38	hsa-miR-4482-3p	7.606	-3.81101	1.10192	0.000543184
39	hsa-miR-127-3p	1457.11	-3.80593	0.890666	1.92754e-05
40	hsa-miR-1275	288.682	-3.79806	0.610325	4.87709e-10
41	hsa-miR-1273e	8.26714	-3.74444	1.10996	0.000742266
42	hsa-miR-7849-3p	11.1464	-3.71367	1.11857	0.000900115
43	hsa-miR-196a-5p	96.7729	-3.69884	1.11377	0.000896909
44	hsa-miR-335-3p	28.8246	-3.6873	0.95251	0.000108326
45	hsa-miR-4772-3p	16.8773	-3.67182	1.02577	0.000344146
46	hsa-miR-1291	147.902	-3.62316	0.81046	7.80369e-06
47	hsa-miR-497-5p	22.6244	-3.6211	0.96135	0.000165431
48	hsa-miR-508-5p	11.3102	-3.58309	1.12594	0.00146097
49	hsa-miR-605-5p	7.05988	-3.48351	1.12151	0.00189589
50	hsa-miR-145-5p	53.2584	-3.39577	0.663378	3.07297e-07
51	hsa-miR-370-3p	125.296	-3.38434	1.07079	0.00157451
52	hsa-miR-431-5p	36.6104	-3.3764	1.10652	0.00227805
53	hsa-miR-6803-3p	227.875	-3.36274	0.737467	5.11892e-06
54	hsa-miR-584-5p	686.751	-3.32845	0.714208	3.15697e-06
55	hsa-miR-4649-5p	5.40879	-3.28349	1.12752	0.00358963
56	hsa-miR-548ak	14.4199	-3.26708	1.00613	0.00116561
57	hsa-miR-433-3p	31.9477	-3.26447	1.0887	0.00271314
58	hsa-miR-126-5p	163.759	-3.26092	0.838075	9.98457e-05
59	hsa-miR-1185-1-3p	7.17491	-3.25939	1.13296	0.0040162
60	hsa-miR-409-3p	639.003	-3.25101	1.02016	0.0014387
61	hsa-miR-3136-5p	5.17059	-3.22733	1.12956	0.00427439
62	hsa-miR-4446-5p	5.17059	-3.22733	1.12956	0.00427439
63	hsa-miR-3609	160.517	-3.1734	0.68912	4.12453e-06
64	hsa-miR-548w	24.8055	-3.16941	0.804772	8.20712e-05
65	hsa-miR-142-5p	8865.03	-3.16853	0.459526	5.37867e-12
66	hsa-miR-296-3p	27.3393	-3.12665	1.02915	0.00238084
67	hsa-miR-126-3p	222.688	-3.05852	0.766264	6.56643e-05
68	hsa-miR-543	7.52814	-3.02173	1.14123	0.00810203
69	hsa-miR-363-3p	2382.09	-2.99367	0.454053	4.30381e-11
70	hsa-miR-410-3p	68.5575	-2.97968	1.10262	0.00688459
71	hsa-miR-4474-3p	4.21781	-2.9534	1.13837	0.00947522
72	hsa-miR-548h-3p	7.0843	-2.94542	1.14279	0.00995515
73	hsa-miR-548z	7.0843	-2.94542	1.14279	0.00995515
74	hsa-miR-642b-5p	18.7243	-2.9158	1.03096	0.00468052
75	hsa-miR-5701	2352.58	-2.89058	0.440055	5.076e-11
76	hsa-miR-4448	67.4756	-2.87769	0.847834	0.000688386
77	hsa-miR-625-5p	454.848	-2.87727	0.505942	1.29322e-08
78	hsa-miR-142-3p	544.484	-2.87683	0.647732	8.93792e-06
79	hsa-miR-6516-3p	6.13152	-2.82934	1.14422	0.0134085
80	hsa-miR-320d	103.205	-2.82506	0.733874	0.00011835
81	hsa-miR-4732-3p	17.3703	-2.8235	1.04124	0.00669429
82	hsa-miR-138-5p	29.1955	-2.78539	1.08383	0.0101714
83	hsa-miR-4772-5p	4.27125	-2.78197	1.14321	0.0149547
84	hsa-miR-195-5p	13.4905	-2.75157	1.04939	0.00873957
85	hsa-miR-130a-3p	256.888	-2.74148	0.662699	3.52114e-05
86	hsa-miR-874-5p	317.47	-2.73067	0.526382	2.12995e-07
87	hsa-miR-20b-5p	100.921	-2.70513	0.587651	4.1585e-06
88	hsa-miR-548aj-5p	17.604	-2.69767	0.912251	0.00310493
89	hsa-miR-548ar-5p	17.604	-2.69767	0.912251	0.00310493
90	hsa-miR-548f-5p	17.604	-2.69767	0.912251	0.00310493
91	hsa-miR-548g-5p	17.604	-2.69767	0.912251	0.00310493
92	hsa-miR-548x-5p	17.604	-2.69767	0.912251	0.00310493
93	hsa-miR-134-5p	78.6424	-2.69213	1.11393	0.0156585
94	hsa-miR-144-5p	5.17873	-2.68891	1.14537	0.0188928
95	hsa-miR-3607-3p	779.12	-2.68488	0.431827	5.05219e-10
96	hsa-miR-3194-3p	3.50322	-2.67229	1.14432	0.0195291
97	hsa-miR-4701-5p	4.62448	-2.62271	1.14556	0.0220535
98	hsa-miR-29c-3p	273.758	-2.62059	0.59586	1.09255e-05
99	hsa-miR-513c-5p	15.7209	-2.60213	1.14512	0.0230647
100	hsa-miR-7-1-3p	28.4175	-2.59892	0.718006	0.000295026
101	hsa-miR-6763-5p	9.24933	-2.58514	1.06333	0.0150502
102	hsa-miR-654-3p	89.4062	-2.57546	1.06657	0.0157477
103	hsa-miR-6501-5p	54.012	-2.5663	0.676388	0.000148166
104	hsa-miR-6873-5p	4.88604	-2.5469	1.11681	0.0225765
105	hsa-miR-10b-5p	9.74525	-2.52722	1.08349	0.0196754
106	hsa-miR-196b-5p	157.867	-2.51362	0.850783	0.00313195
107	hsa-miR-320c	757.395	-2.4945	0.669659	0.00019529
108	hsa-miR-935	79.3938	-2.48378	0.63707	9.66855e-05
109	hsa-miR-30b-5p	1224.37	-2.46531	0.597843	3.7287e-05
110	hsa-miR-3613-5p	3.20344	-2.41061	1.14551	0.0353434
111	hsa-miR-194-3p	16.3455	-2.40771	0.922331	0.00904194
112	hsa-miR-125b-5p	334.937	-2.39995	0.55983	1.81163e-05
113	hsa-miR-493-3p	20.8318	-2.39979	1.11384	0.0311993
114	hsa-miR-7850-5p	14.3424	-2.39414	1.05419	0.0231423
115	hsa-miR-16-2-3p	312.638	-2.39209	0.594549	5.73703e-05
116	hsa-miR-6731-3p	10.2092	-2.39201	1.06712	0.0249904
117	hsa-miR-1248	48.9493	-2.3779	0.844362	0.00485942
118	hsa-miR-642a-3p	16.4583	-2.36721	1.05258	0.0245145
119	hsa-miR-455-3p	16.8894	-2.32708	1.07022	0.0296753
120	hsa-miR-6750-3p	2.6736	-2.3229	1.14496	0.0424785
121	hsa-miR-2115-3p	6.03066	-2.31681	1.10621	0.0362266
122	hsa-miR-3960	31.5495	-2.28038	0.804087	0.00456845
123	hsa-miR-3158-5p	2.78863	-2.27286	1.1441	0.0469673
124	hsa-miR-199a-3p	799.492	-2.26904	0.82172	0.00575659
125	hsa-miR-199b-3p	799.492	-2.26904	0.82172	0.00575659
126	hsa-miR-223-5p	153.222	-2.26386	0.68991	0.00103298
127	hsa-miR-125a-3p	167.067	-2.24699	0.792951	0.00460119
128	hsa-miR-509-3-5p	8.81326	-2.24105	1.13928	0.0491755
129	hsa-miR-6513-3p	9.34133	-2.22888	1.08269	0.0395274
130	hsa-let-7f-2-3p	2.43541	-2.20313	1.14305	0.0539279
131	hsa-miR-5100	148.247	-2.20304	0.660712	0.000855001
132	hsa-miR-4757-3p	7.1137	-2.16989	1.0986	0.0482518
133	hsa-miR-20a-5p	869.529	-2.16863	0.662531	0.00106316
134	hsa-miR-23b-5p	7.81201	-2.13717	1.11411	0.0550765
135	hsa-miR-3934-5p	70.6814	-2.09403	0.726786	0.00396149
136	hsa-miR-320b	2909.94	-2.09392	0.637838	0.00102766
137	hsa-miR-4518	5.40774	-2.0919	1.14537	0.0677905
138	hsa-miR-6894-5p	11.6607	-2.08655	1.07749	0.0528083
139	hsa-miR-4800-5p	2.25879	-2.0846	1.13961	0.0673668
140	hsa-miR-6515-3p	2.25879	-2.0846	1.13961	0.0673668
141	hsa-miR-5090	15.6689	-2.07433	0.935458	0.0265921
142	hsa-miR-20b-3p	2.19721	-2.06738	1.13925	0.0695732
143	hsa-miR-6820-3p	2.19721	-2.06738	1.13925	0.0695732
144	hsa-miR-6861-5p	2.55857	-2.06346	1.13784	0.0697562
145	hsa-miR-106a-5p	79.2108	-2.05524	0.74735	0.00595892
146	hsa-miR-29b-3p	64.0939	-2.0413	0.842076	0.015345
147	hsa-miR-377-5p	21.7223	-2.03778	1.10939	0.0662323
148	hsa-miR-6718-5p	158.611	-2.03397	0.654426	0.00188346
149	hsa-miR-3130-5p	18.8641	-2.03323	0.852354	0.0170595
150	hsa-miR-15a-5p	2386.63	-2.02369	0.639199	0.00154567
151	hsa-miR-6503-5p	302.79	-2.00381	0.6819	0.00329735
152	hsa-miR-361-3p	7338.03	-1.9991	0.48037	3.1604e-05
153	hsa-miR-1294	38.4798	-1.98344	0.802913	0.0134999
154	hsa-miR-18b-3p	2.32038	-1.97414	1.13424	0.0817719
155	hsa-miR-598-3p	135.556	-1.9686	0.53827	0.000254909
156	hsa-miR-6813-3p	3.40342	-1.96232	1.14307	0.0860306
157	hsa-miR-214-5p	2.0206	-1.96182	1.1348	0.083848
158	hsa-miR-4646-3p	2.0206	-1.96182	1.1348	0.083848
159	hsa-miR-651-5p	2.0206	-1.96182	1.1348	0.083848
160	hsa-miR-3194-5p	46.1943	-1.94154	1.10107	0.077846
161	hsa-miR-10a-5p	2919.5	-1.9386	0.465047	3.06453e-05
162	hsa-miR-548h-5p	20.0915	-1.92535	0.9482	0.0423029
163	hsa-miR-143-3p	444.96	-1.92328	0.552371	0.000497955
164	hsa-miR-6743-3p	19.4898	-1.92016	0.835788	0.0215943
165	hsa-miR-19b-3p	132.419	-1.92008	0.608998	0.00161687
166	hsa-miR-874-3p	2262.23	-1.91307	0.485417	8.11164e-05
167	hsa-miR-200b-5p	1.95901	-1.91055	1.13234	0.0915521
168	hsa-miR-181a-2-3p	3411.03	-1.90732	0.437539	1.30544e-05
169	hsa-miR-431-3p	18.4123	-1.89006	1.14156	0.0977879
170	hsa-miR-454-3p	104.002	-1.87671	0.803699	0.0195385
171	hsa-miR-144-3p	2.08218	-1.87537	1.12924	0.0967652
172	hsa-miR-4728-3p	9.41274	-1.85613	1.07277	0.0835893
173	hsa-miR-339-3p	1419.56	-1.8465	0.647752	0.00436333
174	hsa-miR-101-3p	1001.61	-1.84082	0.493593	0.000191912
175	hsa-miR-32-3p	22.6315	-1.83201	0.845058	0.0301652
176	hsa-miR-582-5p	76.7252	-1.83077	0.941403	0.0518076
177	hsa-miR-345-3p	1.7824	-1.82276	1.12719	0.105858
178	hsa-miR-4727-3p	1.7824	-1.82276	1.12719	0.105858
179	hsa-miR-6761-3p	1.7824	-1.82276	1.12719	0.105858
180	hsa-miR-106b-5p	323.27	-1.8225	0.831678	0.0284259
181	hsa-miR-106b-3p	7008.43	-1.79971	0.51274	0.000448125
182	hsa-miR-4458	7.18342	-1.79524	1.14213	0.115988
183	hsa-miR-17-3p	334.901	-1.7853	0.600335	0.00294099
184	hsa-miR-199b-5p	21.618	-1.77362	0.765911	0.0205748
185	hsa-miR-1200	1.84399	-1.76476	1.12218	0.115807
186	hsa-miR-1255b-5p	1.84399	-1.76476	1.12218	0.115807
187	hsa-miR-18b-5p	1.84399	-1.76476	1.12218	0.115807
188	hsa-miR-625-3p	160.579	-1.75578	0.862686	0.0418254
189	hsa-miR-513b-5p	4.52573	-1.75479	1.11564	0.115744
190	hsa-miR-3157-5p	7.58503	-1.7495	1.02932	0.089193
191	hsa-miR-654-5p	9.51692	-1.73123	1.11074	0.119085
192	hsa-miR-3667-3p	23.3272	-1.72645	0.802783	0.0315097
193	hsa-miR-6833-3p	1.72082	-1.72436	1.11991	0.123624
194	hsa-miR-4478	25.3068	-1.68981	0.978999	0.0843364
195	hsa-miR-4757-5p	1.89743	-1.68101	1.11513	0.131696
196	hsa-miR-6879-3p	1.89743	-1.68101	1.11513	0.131696
197	hsa-miR-6503-3p	215.834	-1.67979	0.749406	0.0249939
198	hsa-miR-29a-3p	19044.7	-1.67777	0.541938	0.00196233
199	hsa-miR-1298-5p	9.04137	-1.6742	1.07411	0.11907
200	hsa-miR-3667-5p	4.96994	-1.67198	1.12626	0.137665
201	hsa-miR-101-5p	3.77187	-1.66281	1.13878	0.144242
202	hsa-miR-6838-5p	3.77187	-1.66281	1.13878	0.144242
203	hsa-miR-4800-3p	11.7132	-1.66223	0.871701	0.0565361
204	hsa-miR-4522	1.54421	-1.66198	1.11499	0.136073
205	hsa-miR-6855-5p	17.6724	-1.65445	0.866594	0.0562441
206	hsa-miR-4640-3p	8.31814	-1.63212	0.954984	0.0874409
207	hsa-miR-485-5p	38.533	-1.62004	1.05208	0.123597
208	hsa-miR-363-5p	5.99139	-1.61221	1.12191	0.15071
209	hsa-miR-3141	16.5684	-1.60385	1.09185	0.141851
210	hsa-miR-92a-1-5p	346.314	-1.60247	0.637249	0.0119144
211	hsa-miR-6793-3p	14.924	-1.59132	1.10954	0.15151
212	hsa-miR-6804-5p	8.31072	-1.57793	1.13725	0.16529
213	hsa-miR-582-3p	24.9412	-1.57478	0.93773	0.0930822
214	hsa-miR-323b-3p	22.4585	-1.56986	1.12061	0.161246
215	hsa-let-7g-5p	252140	-1.56964	0.482301	0.00113602
216	hsa-miR-23b-3p	1658.54	-1.56832	0.543885	0.00393223
217	hsa-miR-25-3p	38759.1	-1.56721	0.432675	0.00029218
218	hsa-miR-3652	3.59526	-1.55555	1.14343	0.173696
219	hsa-miR-29b-1-5p	777.53	-1.54698	0.435424	0.000381127
220	hsa-miR-4717-3p	5.75319	-1.5464	1.12624	0.169734
221	hsa-miR-181c-5p	2281.08	-1.54428	0.438084	0.000423351
222	hsa-miR-4645-3p	41.122	-1.53957	0.684593	0.0245201
223	hsa-miR-676-3p	3.33475	-1.52504	1.09453	0.163521
224	hsa-miR-190b	118.154	-1.51226	0.575123	0.00855212
225	hsa-miR-33a-5p	6.95126	-1.50937	1.12715	0.180535
226	hsa-miR-615-3p	3.73328	-1.50028	1.0913	0.169202
227	hsa-miR-1185-2-3p	1.36759	-1.49758	1.09739	0.172354
228	hsa-miR-4690-3p	1.36759	-1.49758	1.09739	0.172354
229	hsa-miR-6508-3p	1.36759	-1.49758	1.09739	0.172354
230	hsa-miR-5096	50.7646	-1.49248	0.828744	0.0717191
231	hsa-miR-5189-5p	21.2591	-1.49168	0.814984	0.0672018
232	hsa-miR-6724-5p	81.0075	-1.48672	0.801137	0.0634879
233	hsa-miR-548b-5p	1.30601	-1.47245	1.09495	0.178701
234	hsa-miR-1295a	3.09655	-1.46988	1.08816	0.176762
235	hsa-miR-506-3p	3.09655	-1.46988	1.08816	0.176762
236	hsa-miR-17-5p	1233.26	-1.46656	0.659796	0.0262325
237	hsa-miR-449c-5p	34.6107	-1.46547	0.720011	0.0418156
238	hsa-miR-487b-3p	32.6869	-1.45351	1.01364	0.151585
239	hsa-miR-3651	120.864	-1.43759	0.794134	0.0702559
240	hsa-miR-766-5p	78.8892	-1.42557	0.605835	0.0186194
241	hsa-miR-128-2-5p	3.31847	-1.42015	1.08152	0.189147
242	hsa-miR-129-1-3p	2.85835	-1.41081	1.08068	0.191728
243	hsa-miR-9-5p	37.3408	-1.40222	0.870195	0.107096
244	hsa-miR-6726-3p	8.14861	-1.36103	1.00579	0.175996
245	hsa-miR-1587	4.92358	-1.36075	1.13301	0.22975
246	hsa-miR-26a-5p	269522	-1.35421	0.427719	0.0015449
247	hsa-miR-182-5p	459.016	-1.34934	0.878341	0.124481
248	hsa-miR-6868-3p	7.01593	-1.34768	0.990276	0.173541
249	hsa-miR-4513	2.62016	-1.34763	1.07187	0.208655
250	hsa-miR-513a-5p	2.62016	-1.34763	1.07187	0.208655
251	hsa-miR-223-3p	2007.72	-1.34284	0.788676	0.0886324
252	hsa-miR-6747-3p	18.2478	-1.33721	0.772963	0.0836344
253	hsa-miR-3165	1.1294	-1.33234	1.07513	0.215257
254	hsa-miR-4433-5p	1.1294	-1.33234	1.07513	0.215257
255	hsa-miR-4662a-5p	1.1294	-1.33234	1.07513	0.215257
256	hsa-miR-3120-5p	2.90366	-1.33034	1.06898	0.213314
257	hsa-miR-7114-5p	2.90366	-1.33034	1.06898	0.213314
258	hsa-miR-7855-5p	2.90366	-1.33034	1.06898	0.213314
259	hsa-miR-411-5p	4.37038	-1.32698	1.14527	0.246595
260	hsa-let-7g-3p	34.3064	-1.32491	0.737219	0.0723082
261	hsa-miR-181a-5p	2.17535e+06	-1.32398	0.454876	0.0036069
262	hsa-miR-19a-3p	13.9899	-1.31258	0.882093	0.136743
263	hsa-miR-26b-3p	382.267	-1.30831	0.562677	0.0200636
264	hsa-miR-93-5p	14553	-1.30747	0.460261	0.00450123
265	hsa-miR-668-3p	5.39183	-1.29251	1.14462	0.258813
266	hsa-miR-3162-3p	13.9546	-1.28539	0.971235	0.185683
267	hsa-miR-4715-3p	2.38196	-1.27915	1.06128	0.228093
268	hsa-miR-99a-5p	35.7692	-1.27568	0.858341	0.137223
269	hsa-miR-632	3.28839	-1.26519	1.10843	0.253691
270	hsa-miR-5196-3p	71.0789	-1.26368	0.593375	0.0332007
271	hsa-miR-6802-3p	25.4844	-1.23473	1.10466	0.263673
272	hsa-miR-31-3p	1.06781	-1.23351	1.05848	0.243874
273	hsa-miR-5696	1.06781	-1.23351	1.05848	0.243874
274	hsa-miR-3918	21.6424	-1.23133	0.818784	0.132619
275	hsa-miR-26b-5p	89383.2	-1.22871	0.51718	0.0175113
276	hsa-miR-3120-3p	2.48885	-1.22845	1.05244	0.243114
277	hsa-miR-4422	2.48885	-1.22845	1.05244	0.243114
278	hsa-miR-7151-3p	2.48885	-1.22845	1.05244	0.243114
279	hsa-miR-6802-5p	5.64525	-1.22675	1.13912	0.281512
280	hsa-miR-183-3p	2.14377	-1.20503	1.04848	0.25043
281	hsa-miR-24-1-5p	2.14377	-1.20503	1.04848	0.25043
282	hsa-miR-429	2.14377	-1.20503	1.04848	0.25043
283	hsa-miR-6727-5p	1.73604	-1.20415	1.13611	0.289197
284	hsa-miR-15b-5p	10902.6	-1.19818	0.480821	0.0127048
285	hsa-miR-449a	6.97771	-1.19694	0.99679	0.229831
286	hsa-miR-3653	113.108	-1.19531	0.803883	0.137034
287	hsa-miR-1287-5p	42.8717	-1.19212	0.674151	0.0770068
288	hsa-let-7c-5p	3384.12	-1.19066	0.496122	0.0163978
289	hsa-miR-619-5p	51.8419	-1.18837	0.6436	0.0648277
290	hsa-miR-4697-3p	2.58089	-1.18792	1.14565	0.299782
291	hsa-miR-192-3p	5.31915	-1.18695	1.13797	0.29693
292	hsa-miR-6125	26.0798	-1.18636	0.98356	0.227744
293	hsa-miR-18a-5p	34.7639	-1.18548	0.802072	0.139402
294	hsa-miR-652-5p	33.711	-1.18538	0.681605	0.082018
295	hsa-miR-624-5p	12.3154	-1.18408	0.909535	0.192966
296	hsa-miR-6737-3p	5.91871	-1.17431	1.14541	0.305253
297	hsa-miR-148a-3p	1798.98	-1.1676	0.544836	0.0321113
298	hsa-miR-3202	19.3415	-1.15489	0.804201	0.150983
299	hsa-miR-3064-3p	0.891201	-1.13706	1.03983	0.274174
300	hsa-miR-3131	0.891201	-1.13706	1.03983	0.274174
301	hsa-miR-4685-5p	0.891201	-1.13706	1.03983	0.274174
302	hsa-miR-6867-5p	0.891201	-1.13706	1.03983	0.274174
303	hsa-miR-6874-3p	4.09396	-1.13373	1.14063	0.320248
304	hsa-miR-769-5p	3482.12	-1.13313	0.412844	0.00605662
305	hsa-miR-5189-3p	6.65507	-1.12766	1.12842	0.317638
306	hsa-miR-4640-5p	1.90557	-1.12459	1.03283	0.276223
307	hsa-miR-4769-5p	1.90557	-1.12459	1.03283	0.276223
308	hsa-miR-6769b-5p	1.90557	-1.12459	1.03283	0.276223
309	hsa-miR-4999-5p	3.54076	-1.11879	1.1457	0.328814
310	hsa-miR-92a-3p	882030	-1.11782	0.518803	0.0311929
311	hsa-miR-299-5p	2.07404	-1.11152	1.02994	0.280493
312	hsa-miR-379-3p	2.07404	-1.11152	1.02994	0.280493
313	hsa-miR-4658	2.07404	-1.11152	1.02994	0.280493
314	hsa-miR-4728-5p	2.07404	-1.11152	1.02994	0.280493
315	hsa-miR-487a-3p	2.07404	-1.11152	1.02994	0.280493
316	hsa-miR-541-3p	2.07404	-1.11152	1.02994	0.280493
317	hsa-miR-5193	23.2459	-1.10235	0.854171	0.196862
318	hsa-miR-107	4992.68	-1.08887	0.410866	0.00804506
319	hsa-miR-3150b-3p	251.159	-1.08864	0.759996	0.152022
320	hsa-miR-664a-3p	232.223	-1.07674	0.467331	0.0212212
321	hsa-miR-4512	34.5231	-1.07294	0.683047	0.116224
322	hsa-miR-4429	2.70351	-1.07016	1.139	0.347442
323	hsa-miR-548s	16.3007	-1.0649	0.825018	0.196785
324	hsa-miR-25-5p	1149.04	-1.06397	0.528802	0.0442158
325	hsa-miR-4521	10.983	-1.05727	1.1198	0.345086
326	hsa-miR-1262	17.6643	-1.04362	0.875879	0.233451
327	hsa-miR-375	22.2779	-1.04014	0.911646	0.253893
328	hsa-miR-4526	11.7501	-1.03715	0.858917	0.227236
329	hsa-miR-455-5p	1.66737	-1.03648	1.0133	0.306368
330	hsa-miR-4736	1.66737	-1.03648	1.0133	0.306368
331	hsa-miR-4761-3p	1.66737	-1.03648	1.0133	0.306368
332	hsa-miR-510-3p	1.66737	-1.03648	1.0133	0.306368
333	hsa-miR-576-3p	1.66737	-1.03648	1.0133	0.306368
334	hsa-miR-597-5p	1.66737	-1.03648	1.0133	0.306368
335	hsa-miR-5588-5p	9.4083	-1.03158	1.12857	0.360682
336	hsa-miR-16-5p	46544.6	-1.02963	0.574285	0.0729893
337	hsa-miR-18a-3p	283.31	-1.01968	0.577419	0.0774066
338	hsa-miR-766-3p	1823.88	-1.01422	0.630806	0.107876
339	hsa-miR-1910-5p	96.6305	-1.00954	0.739839	0.172399
340	hsa-miR-130b-3p	1212.01	-1.00677	0.491102	0.0403614
341	hsa-miR-29c-5p	160.244	-0.998098	0.579948	0.0852485
342	hsa-miR-374a-5p	18.0702	-0.987071	0.974298	0.311008
343	hsa-miR-548q	23.7794	-0.981764	0.807366	0.223981
344	hsa-miR-6509-3p	2.22766	-0.981415	1.13884	0.388814
345	hsa-miR-1197	1.65923	-0.975326	0.998011	0.328436
346	hsa-miR-16-1-3p	1.65923	-0.975326	0.998011	0.328436
347	hsa-miR-3125	1.65923	-0.975326	0.998011	0.328436
348	hsa-miR-3911	1.65923	-0.975326	0.998011	0.328436
349	hsa-miR-4437	1.65923	-0.975326	0.998011	0.328436
350	hsa-miR-4494	1.65923	-0.975326	0.998011	0.328436
351	hsa-miR-452-5p	1.65923	-0.975326	0.998011	0.328436
352	hsa-miR-548j-3p	1.65923	-0.975326	0.998011	0.328436
353	hsa-miR-6752-3p	1.65923	-0.975326	0.998011	0.328436
354	hsa-miR-6775-3p	1.65923	-0.975326	0.998011	0.328436
355	hsa-miR-125b-2-3p	156.52	-0.958463	0.646804	0.138382
356	hsa-miR-6748-5p	2.83431	-0.952974	1.14556	0.405476
357	hsa-miR-1273h-5p	172.38	-0.952004	0.590467	0.106899
358	hsa-miR-1260a	57105.7	-0.95091	0.635824	0.134769
359	hsa-miR-5690	99.7719	-0.948893	0.561419	0.0909956
360	hsa-miR-138-1-3p	1.42918	-0.939417	0.98845	0.341912
361	hsa-miR-6733-5p	1.42918	-0.939417	0.98845	0.341912
362	hsa-miR-6775-5p	1.42918	-0.939417	0.98845	0.341912
363	hsa-miR-30d-3p	125.271	-0.93701	0.643552	0.145393
364	hsa-miR-4519	7.36691	-0.935795	1.12592	0.405896
365	hsa-miR-548am-3p	5.68384	-0.930569	1.13962	0.41418
366	hsa-miR-320a	65898.1	-0.929056	0.634625	0.143209
367	hsa-miR-4671-5p	2.89589	-0.927022	1.1432	0.417424
368	hsa-miR-323a-3p	6.55877	-0.923353	1.1454	0.42016
369	hsa-miR-4689	2.26588	-0.922197	1.06551	0.386765
370	hsa-miR-3940-3p	43.3775	-0.918612	0.684285	0.179453
371	hsa-miR-6734-3p	1.32124	-0.916521	1.113	0.410241
372	hsa-miR-23a-5p	4185.44	-0.91524	0.720585	0.204037
373	hsa-miR-210-3p	176.898	-0.914633	0.575614	0.112068
374	hsa-miR-92b-5p	26.6636	-0.913413	1.04411	0.381671
375	hsa-miR-20a-3p	0.653005	-0.896576	0.978443	0.359494
376	hsa-miR-2392	0.653005	-0.896576	0.978443	0.359494
377	hsa-miR-3195	0.653005	-0.896576	0.978443	0.359494
378	hsa-miR-4517	0.653005	-0.896576	0.978443	0.359494
379	hsa-miR-7-5p	23.583	-0.888139	0.769827	0.248628
380	hsa-miR-1260b	58410	-0.886469	0.640368	0.166263
381	hsa-miR-28-5p	2373.78	-0.885651	0.460019	0.0541981
382	hsa-miR-454-5p	4.71583	-0.884084	1.14056	0.438261
383	hsa-miR-3917	8.72067	-0.883906	0.991729	0.37278
384	hsa-miR-28-3p	77192.8	-0.877675	0.452121	0.0522291
385	hsa-miR-128-3p	1459.22	-0.874998	0.462309	0.0584019
386	hsa-miR-3173-5p	118.854	-0.873419	0.856559	0.307879
387	hsa-miR-5091	14.2314	-0.870447	1.11814	0.436287
388	hsa-miR-664b-3p	137.69	-0.858016	0.60311	0.154837
389	hsa-miR-6820-5p	30.0912	-0.856781	0.673324	0.203208
390	hsa-miR-539-5p	1.92788	-0.856704	1.13783	0.451492
391	hsa-miR-577	8.47277	-0.850829	1.12715	0.450339
392	hsa-miR-6889-5p	2.6075	-0.842169	1.14464	0.461881
393	hsa-miR-3135a	2.89915	-0.841248	1.13891	0.460124
394	hsa-miR-339-5p	589.106	-0.83971	0.486958	0.0846358
395	hsa-miR-4476	1.19098	-0.831626	0.955999	0.384354
396	hsa-miR-4683	1.19098	-0.831626	0.955999	0.384354
397	hsa-miR-5579-5p	1.19098	-0.831626	0.955999	0.384354
398	hsa-miR-6822-5p	1.19098	-0.831626	0.955999	0.384354
399	hsa-miR-6831-5p	1.19098	-0.831626	0.955999	0.384354
400	hsa-miR-200a-3p	17.6635	-0.826025	1.04215	0.428
401	hsa-miR-708-5p	39.0845	-0.825986	0.949801	0.384497
402	hsa-miR-3130-3p	5.14587	-0.822205	1.13978	0.470682
403	hsa-miR-320e	1.26345	-0.819804	1.10199	0.456918
404	hsa-miR-323a-5p	1.26345	-0.819804	1.10199	0.456918
405	hsa-miR-484	21001.8	-0.815492	0.632259	0.197117
406	hsa-miR-5585-3p	14.7901	-0.814963	0.921535	0.376505
407	hsa-miR-1285-3p	235.023	-0.813471	0.599101	0.174521
408	hsa-miR-19b-1-5p	1.24443	-0.813031	0.9498	0.391996
409	hsa-miR-329-3p	1.24443	-0.813031	0.9498	0.391996
410	hsa-miR-337-3p	1.24443	-0.813031	0.9498	0.391996
411	hsa-miR-376c-3p	1.24443	-0.813031	0.9498	0.391996
412	hsa-miR-4738-3p	1.24443	-0.813031	0.9498	0.391996
413	hsa-miR-4774-5p	1.24443	-0.813031	0.9498	0.391996
414	hsa-miR-548f-3p	1.24443	-0.813031	0.9498	0.391996
415	hsa-miR-5684	1.24443	-0.813031	0.9498	0.391996
416	hsa-miR-5689	1.24443	-0.813031	0.9498	0.391996
417	hsa-miR-6506-5p	1.24443	-0.813031	0.9498	0.391996
418	hsa-miR-6741-5p	1.24443	-0.813031	0.9498	0.391996
419	hsa-miR-6826-3p	1.24443	-0.813031	0.9498	0.391996
420	hsa-miR-3199	2.53453	-0.812468	1.14414	0.477635
421	hsa-miR-1277-5p	3.95539	-0.805653	1.11513	0.470002
422	hsa-miR-942-5p	92.7266	-0.805432	0.635073	0.204709
423	hsa-miR-6819-3p	11.6912	-0.80113	1.07706	0.456988
424	hsa-miR-5001-3p	60.3807	-0.792774	0.580994	0.172406
425	hsa-miR-4453	1.85107	-0.788615	1.04362	0.449857
426	hsa-miR-330-5p	298.016	-0.775471	0.517729	0.134177
427	hsa-miR-4423-5p	4.50063	-0.774928	1.10133	0.481663
428	hsa-miR-6886-3p	4.96925	-0.772219	1.14221	0.498992
429	hsa-miR-200b-3p	144.807	-0.757708	0.618432	0.220497
430	hsa-miR-4724-5p	1.62102	-0.756675	1.04081	0.467223
431	hsa-miR-548ag	3.74782	-0.756382	1.14568	0.509122
432	hsa-miR-7114-3p	3.47917	-0.746907	1.08869	0.492676
433	hsa-miR-660-3p	13.9988	-0.744368	0.861921	0.387799
434	hsa-miR-4734	3.10292	-0.733626	1.14304	0.520991
435	hsa-miR-103a-2-5p	8.37832	-0.725385	0.958576	0.449211
436	hsa-miR-1468-5p	402.385	-0.725134	0.514876	0.159023
437	hsa-miR-30b-3p	276.79	-0.720842	0.553242	0.192594
438	hsa-miR-342-5p	15656	-0.713719	0.588605	0.225298
439	hsa-miR-186-3p	0.952785	-0.711186	0.91234	0.435674
440	hsa-miR-200c-5p	0.952785	-0.711186	0.91234	0.435674
441	hsa-miR-3126-5p	0.952785	-0.711186	0.91234	0.435674
442	hsa-miR-3160-3p	0.952785	-0.711186	0.91234	0.435674
443	hsa-miR-4502	0.952785	-0.711186	0.91234	0.435674
444	hsa-miR-4793-3p	0.952785	-0.711186	0.91234	0.435674
445	hsa-miR-5008-3p	0.952785	-0.711186	0.91234	0.435674
446	hsa-miR-5697	0.952785	-0.711186	0.91234	0.435674
447	hsa-miR-642b-3p	0.952785	-0.711186	0.91234	0.435674
448	hsa-miR-99a-3p	0.952785	-0.711186	0.91234	0.435674
449	hsa-miR-6806-3p	2.47294	-0.708116	1.13476	0.532614
450	hsa-miR-100-5p	36.9424	-0.707448	0.876772	0.419736
451	hsa-miR-4767	100.242	-0.705272	0.540662	0.192077
452	hsa-miR-4667-3p	2.45772	-0.703924	1.06534	0.508771
453	hsa-miR-548ay-3p	2.45772	-0.703924	1.06534	0.508771
454	hsa-miR-1304-5p	4.12441	-0.703375	1.14542	0.539165
455	hsa-miR-151a-5p	10259.8	-0.692282	0.534911	0.195597
456	hsa-miR-151b	10230.8	-0.690894	0.53453	0.196175
457	hsa-miR-6501-3p	16.7783	-0.687001	0.965941	0.476945
458	hsa-miR-1246	46.2741	-0.671381	0.635977	0.29112
459	hsa-miR-548e-3p	11.9648	-0.670167	0.97882	0.493553
460	hsa-miR-939-5p	14.256	-0.666952	0.808151	0.409212
461	hsa-miR-6769a-5p	2.84953	-0.663963	1.14172	0.560873
462	hsa-miR-671-5p	467.302	-0.663164	0.806757	0.41107
463	hsa-miR-942-3p	4.55445	-0.653337	1.14517	0.568327
464	hsa-miR-140-3p	26292.7	-0.651776	0.432702	0.131992
465	hsa-miR-129-5p	7.5798	-0.651372	1.13736	0.566843
466	hsa-miR-381-3p	33.1514	-0.649487	1.14213	0.569584
467	hsa-miR-30e-5p	15891.6	-0.640584	0.494726	0.19538
468	hsa-miR-1255a	6.05103	-0.634604	1.00266	0.526786
469	hsa-miR-1273f	8.93482	-0.631497	0.931642	0.497878
470	hsa-miR-27b-3p	9909.65	-0.630789	0.470406	0.179938
471	hsa-miR-6894-3p	9.18386	-0.629988	0.957298	0.51048
472	hsa-miR-4459	1.43626	-0.629367	1.0111	0.533641
473	hsa-miR-3614-5p	90.1156	-0.628344	0.693345	0.364804
474	hsa-miR-6793-5p	6.28919	-0.622418	1.14	0.585078
475	hsa-miR-1264	0.829617	-0.614496	0.870216	0.4801
476	hsa-miR-143-5p	0.829617	-0.614496	0.870216	0.4801
477	hsa-miR-202-3p	0.829617	-0.614496	0.870216	0.4801
478	hsa-miR-26a-2-3p	0.829617	-0.614496	0.870216	0.4801
479	hsa-miR-3162-5p	0.829617	-0.614496	0.870216	0.4801
480	hsa-miR-323b-5p	0.829617	-0.614496	0.870216	0.4801
481	hsa-miR-337-5p	0.829617	-0.614496	0.870216	0.4801
482	hsa-miR-3607-5p	0.829617	-0.614496	0.870216	0.4801
483	hsa-miR-3681-5p	0.829617	-0.614496	0.870216	0.4801
484	hsa-miR-411-3p	0.829617	-0.614496	0.870216	0.4801
485	hsa-miR-412-5p	0.829617	-0.614496	0.870216	0.4801
486	hsa-miR-4659b-3p	0.829617	-0.614496	0.870216	0.4801
487	hsa-miR-487b-5p	0.829617	-0.614496	0.870216	0.4801
488	hsa-miR-548u	0.829617	-0.614496	0.870216	0.4801
489	hsa-miR-550b-3p	0.829617	-0.614496	0.870216	0.4801
490	hsa-miR-658	0.829617	-0.614496	0.870216	0.4801
491	hsa-miR-6736-3p	0.829617	-0.614496	0.870216	0.4801
492	hsa-miR-6782-5p	0.829617	-0.614496	0.870216	0.4801
493	hsa-miR-6803-5p	0.829617	-0.614496	0.870216	0.4801
494	hsa-miR-6849-3p	0.829617	-0.614496	0.870216	0.4801
495	hsa-miR-6890-5p	0.829617	-0.614496	0.870216	0.4801
496	hsa-miR-7108-5p	0.829617	-0.614496	0.870216	0.4801
497	hsa-miR-7151-5p	0.829617	-0.614496	0.870216	0.4801
498	hsa-miR-7161-5p	0.829617	-0.614496	0.870216	0.4801
499	hsa-miR-758-5p	0.829617	-0.614496	0.870216	0.4801
500	hsa-miR-9-3p	0.829617	-0.614496	0.870216	0.4801
501	hsa-miR-6769b-3p	100.742	-0.60971	0.727878	0.402225
502	hsa-miR-371b-5p	200.862	-0.607895	0.726295	0.402603
503	hsa-miR-130b-5p	553.112	-0.605073	0.502204	0.228267
504	hsa-miR-708-3p	1.51307	-0.604846	1.11878	0.588761
505	hsa-miR-6734-5p	43.9782	-0.599398	0.970395	0.536783
506	hsa-miR-3150a-3p	13.9337	-0.596181	0.917987	0.516051
507	hsa-miR-6721-5p	15.6647	-0.587607	1.04058	0.572282
508	hsa-miR-3648	8.77336	-0.576163	1.0798	0.59363
509	hsa-miR-1271-3p	0.714589	-0.574704	0.850697	0.499315
510	hsa-miR-1910-3p	0.714589	-0.574704	0.850697	0.499315
511	hsa-miR-3186-3p	0.714589	-0.574704	0.850697	0.499315
512	hsa-miR-4436a	0.714589	-0.574704	0.850697	0.499315
513	hsa-miR-4477b	0.714589	-0.574704	0.850697	0.499315
514	hsa-miR-4499	0.714589	-0.574704	0.850697	0.499315
515	hsa-miR-4632-5p	0.714589	-0.574704	0.850697	0.499315
516	hsa-miR-4674	0.714589	-0.574704	0.850697	0.499315
517	hsa-miR-4791	0.714589	-0.574704	0.850697	0.499315
518	hsa-miR-6815-5p	0.714589	-0.574704	0.850697	0.499315
519	hsa-miR-6833-5p	0.714589	-0.574704	0.850697	0.499315
520	hsa-miR-6846-3p	0.714589	-0.574704	0.850697	0.499315
521	hsa-miR-200c-3p	459.618	-0.565232	0.471446	0.230554
522	hsa-miR-4660	9.3795	-0.564895	0.959691	0.556115
523	hsa-miR-324-5p	368.585	-0.56309	0.464063	0.22498
524	hsa-miR-183-5p	22.4165	-0.558918	1.09241	0.608906
525	hsa-miR-2276-3p	4.19308	-0.557434	1.14482	0.626315
526	hsa-miR-30c-5p	8273.97	-0.557071	0.524001	0.287732
527	hsa-miR-4507	20.4109	-0.554859	1.12232	0.621035
528	hsa-miR-664a-5p	369.712	-0.550615	0.452202	0.223365
529	hsa-miR-33b-3p	33.2346	-0.550421	0.920251	0.54976
530	hsa-miR-4749-3p	3.87808	-0.5492	1.14161	0.630462
531	hsa-miR-379-5p	2.66095	-0.546918	1.06705	0.608264
532	hsa-miR-6817-3p	2.49248	-0.54342	1.07304	0.612556
533	hsa-miR-3661	59.418	-0.543189	0.560785	0.332733
534	hsa-miR-1234-3p	31.0647	-0.541048	0.679665	0.426003
535	hsa-let-7b-5p	124072	-0.536794	0.516315	0.298496
536	hsa-miR-4638-3p	12.3935	-0.536582	0.839887	0.522905
537	hsa-miR-504-5p	8.8499	-0.533612	1.03128	0.604858
538	hsa-miR-1227-3p	3.88184	-0.520076	1.08958	0.633137
539	hsa-miR-4755-3p	5.16818	-0.51168	1.14424	0.654745
540	hsa-miR-151a-3p	8318.99	-0.504492	0.411181	0.219848
541	hsa-miR-6842-5p	24.6799	-0.503318	0.825783	0.54219
542	hsa-miR-6766-3p	8.83827	-0.497604	0.91389	0.586104
543	hsa-miR-1237-3p	9.85997	-0.488435	1.13818	0.667822
544	hsa-miR-1285-5p	27.5002	-0.486299	0.759106	0.521769
545	hsa-miR-6740-5p	7.37155	-0.472322	0.972596	0.62723
546	hsa-miR-548e-5p	11.4675	-0.464236	0.987475	0.638266
547	hsa-miR-338-5p	140.838	-0.459707	0.722032	0.52433
548	hsa-miR-4753-5p	7.50611	-0.456744	1.06653	0.668466
549	hsa-miR-3613-3p	38.7424	-0.45515	0.650112	0.483858
550	hsa-miR-548aq-3p	1.57466	-0.450974	1.02846	0.66103
551	hsa-miR-4707-3p	7.2456	-0.450696	1.14573	0.694047
552	hsa-miR-618	59.2971	-0.446318	0.774471	0.564421
553	hsa-miR-4451	1.58225	-0.444604	1.02846	0.665525
554	hsa-miR-4690-5p	1.27488	-0.440158	1.10347	0.689978
555	hsa-miR-4508	23.2472	-0.437942	0.745519	0.556913
556	hsa-miR-6780b-3p	1.02146	-0.433492	0.959266	0.651342
557	hsa-miR-508-3p	48.1156	-0.426165	0.767271	0.578601
558	hsa-let-7i-5p	123331	-0.421755	0.436699	0.334154
559	hsa-miR-597-3p	4.86945	-0.419792	1.10784	0.70474
560	hsa-miR-15a-3p	3.80486	-0.417765	1.1457	0.715382
561	hsa-miR-122-5p	0.476392	-0.417331	0.757095	0.581479
562	hsa-miR-129-2-3p	0.476392	-0.417331	0.757095	0.581479
563	hsa-miR-181d-3p	0.476392	-0.417331	0.757095	0.581479
564	hsa-miR-4430	0.476392	-0.417331	0.757095	0.581479
565	hsa-miR-4464	0.476392	-0.417331	0.757095	0.581479
566	hsa-miR-4536-3p	0.476392	-0.417331	0.757095	0.581479
567	hsa-miR-4539	0.476392	-0.417331	0.757095	0.581479
568	hsa-miR-4639-3p	0.476392	-0.417331	0.757095	0.581479
569	hsa-miR-4659a-3p	0.476392	-0.417331	0.757095	0.581479
570	hsa-miR-4762-5p	0.476392	-0.417331	0.757095	0.581479
571	hsa-miR-514a-3p	0.476392	-0.417331	0.757095	0.581479
572	hsa-miR-550b-2-5p	0.476392	-0.417331	0.757095	0.581479
573	hsa-miR-610	0.476392	-0.417331	0.757095	0.581479
574	hsa-miR-6165	0.476392	-0.417331	0.757095	0.581479
575	hsa-miR-622	0.476392	-0.417331	0.757095	0.581479
576	hsa-miR-6508-5p	0.476392	-0.417331	0.757095	0.581479
577	hsa-miR-6819-5p	0.476392	-0.417331	0.757095	0.581479
578	hsa-miR-6883-3p	0.476392	-0.417331	0.757095	0.581479
579	hsa-miR-7161-3p	0.476392	-0.417331	0.757095	0.581479
580	hsa-miR-1273g-3p	27.6425	-0.411349	0.692335	0.552414
581	hsa-miR-6754-3p	4.97559	-0.406267	1.0806	0.706943
582	hsa-miR-3690	56.5003	-0.404878	0.686536	0.555365
583	hsa-miR-4763-3p	2.00469	-0.398719	1.0522	0.704734
584	hsa-miR-15b-3p	161.561	-0.395788	0.657806	0.547388
585	hsa-miR-4673	1.70491	-0.394084	1.12301	0.72565
586	hsa-miR-6840-3p	1.70491	-0.394084	1.12301	0.72565
587	hsa-miR-1273h-3p	1248.96	-0.387672	0.561567	0.48998
588	hsa-miR-3610	3.74327	-0.381514	1.14561	0.739118
589	hsa-miR-3150b-5p	3.66324	-0.381066	1.14352	0.738954
590	hsa-miR-3181	16.5704	-0.372471	1.05709	0.724572
591	hsa-miR-4286	1798.33	-0.372235	0.714982	0.60263
592	hsa-miR-24-3p	5531.8	-0.366872	0.517416	0.478296
593	hsa-miR-1233-5p	0.414809	-0.360592	0.714866	0.613967
594	hsa-miR-1237-5p	0.414809	-0.360592	0.714866	0.613967
595	hsa-miR-1238-3p	0.414809	-0.360592	0.714866	0.613967
596	hsa-miR-1273g-5p	0.414809	-0.360592	0.714866	0.613967
597	hsa-miR-1288-3p	0.414809	-0.360592	0.714866	0.613967
598	hsa-miR-136-5p	0.414809	-0.360592	0.714866	0.613967
599	hsa-miR-1827	0.414809	-0.360592	0.714866	0.613967
600	hsa-miR-1911-3p	0.414809	-0.360592	0.714866	0.613967
601	hsa-miR-196b-3p	0.414809	-0.360592	0.714866	0.613967
602	hsa-miR-219b-3p	0.414809	-0.360592	0.714866	0.613967
603	hsa-miR-224-3p	0.414809	-0.360592	0.714866	0.613967
604	hsa-miR-3161	0.414809	-0.360592	0.714866	0.613967
605	hsa-miR-3186-5p	0.414809	-0.360592	0.714866	0.613967
606	hsa-miR-3198	0.414809	-0.360592	0.714866	0.613967
607	hsa-miR-329-5p	0.414809	-0.360592	0.714866	0.613967
608	hsa-miR-3611	0.414809	-0.360592	0.714866	0.613967
609	hsa-miR-3692-5p	0.414809	-0.360592	0.714866	0.613967
610	hsa-miR-369-3p	0.414809	-0.360592	0.714866	0.613967
611	hsa-miR-3934-3p	0.414809	-0.360592	0.714866	0.613967
612	hsa-miR-3945	0.414809	-0.360592	0.714866	0.613967
613	hsa-miR-409-5p	0.414809	-0.360592	0.714866	0.613967
614	hsa-miR-4471	0.414809	-0.360592	0.714866	0.613967
615	hsa-miR-4644	0.414809	-0.360592	0.714866	0.613967
616	hsa-miR-4721	0.414809	-0.360592	0.714866	0.613967
617	hsa-miR-4758-3p	0.414809	-0.360592	0.714866	0.613967
618	hsa-miR-4784	0.414809	-0.360592	0.714866	0.613967
619	hsa-miR-4797-5p	0.414809	-0.360592	0.714866	0.613967
620	hsa-miR-4802-5p	0.414809	-0.360592	0.714866	0.613967
621	hsa-miR-548ac	0.414809	-0.360592	0.714866	0.613967
622	hsa-miR-6089	0.414809	-0.360592	0.714866	0.613967
623	hsa-miR-615-5p	0.414809	-0.360592	0.714866	0.613967
624	hsa-miR-6514-3p	0.414809	-0.360592	0.714866	0.613967
625	hsa-miR-6750-5p	0.414809	-0.360592	0.714866	0.613967
626	hsa-miR-6790-3p	0.414809	-0.360592	0.714866	0.613967
627	hsa-miR-6791-5p	0.414809	-0.360592	0.714866	0.613967
628	hsa-miR-6866-3p	0.414809	-0.360592	0.714866	0.613967
629	hsa-miR-6884-3p	0.414809	-0.360592	0.714866	0.613967
630	hsa-miR-7843-5p	0.414809	-0.360592	0.714866	0.613967
631	hsa-miR-1306-5p	375.274	-0.356661	0.496861	0.472863
632	hsa-miR-487a-5p	3.03323	-0.34676	1.07302	0.746571
633	hsa-miR-627-5p	4.46173	-0.342646	1.14566	0.764878
634	hsa-miR-502-5p	23.3978	-0.339966	0.943203	0.71852
635	hsa-miR-491-5p	54.7276	-0.333701	0.572789	0.560169
636	hsa-miR-301a-3p	55.2437	-0.332759	0.693493	0.631347
637	hsa-miR-889-3p	1.64333	-0.326157	1.11515	0.769921
638	hsa-miR-331-5p	83.7013	-0.318394	0.523945	0.543396
639	hsa-miR-3687	13.4528	-0.314554	0.964212	0.744251
640	hsa-miR-197-3p	91229.2	-0.311605	0.45109	0.489703
641	hsa-miR-664b-5p	202.2	-0.304675	0.550274	0.579798
642	hsa-miR-939-3p	3.47849	-0.303101	1.14409	0.791066
643	hsa-miR-187-3p	10.5422	-0.303003	1.04268	0.771358
644	hsa-miR-6845-5p	1.81994	-0.295955	1.02948	0.773745
645	hsa-miR-762	1.81994	-0.295955	1.02948	0.773745
646	hsa-miR-6871-5p	3.83172	-0.292401	1.08626	0.787789
647	hsa-miR-6805-3p	2.33058	-0.291996	1.14181	0.798159
648	hsa-miR-205-5p	1.83133	-0.289165	1.02964	0.778832
649	hsa-miR-338-3p	67.2573	-0.288024	0.552864	0.60239
650	hsa-miR-4739	16.0433	-0.287226	0.919057	0.754643
651	hsa-miR-6516-5p	17.4111	-0.286447	0.831118	0.730356
652	hsa-miR-1290	2.19653	-0.28519	1.05849	0.787598
653	hsa-miR-4492	12.4577	-0.280865	0.921444	0.760511
654	hsa-miR-185-5p	684.577	-0.276373	0.578169	0.63264
655	hsa-miR-423-5p	156021	-0.273508	0.6523	0.674998
656	hsa-miR-2355-3p	19.8412	-0.271816	0.80918	0.736935
657	hsa-miR-6758-5p	4.50733	-0.269791	1.11336	0.808531
658	hsa-miR-505-3p	972.123	-0.268096	0.523148	0.608324
659	hsa-miR-4685-3p	115.28	-0.266698	0.593873	0.653372
660	hsa-miR-576-5p	38.174	-0.261374	0.775725	0.736161
661	hsa-miR-5006-3p	4.27698	-0.259533	1.1452	0.820714
662	hsa-miR-371b-3p	18.9277	-0.257368	0.886289	0.771519
663	hsa-miR-548ay-5p	10.2117	-0.256055	0.963734	0.790478
664	hsa-miR-548d-5p	10.2117	-0.256055	0.963734	0.790478
665	hsa-miR-6824-5p	2.87185	-0.253389	1.14162	0.824347
666	hsa-miR-3196	1.21329	-0.251571	0.980132	0.797433
667	hsa-miR-6766-5p	1.21329	-0.251571	0.980132	0.797433
668	hsa-miR-6855-3p	1.21329	-0.251571	0.980132	0.797433
669	hsa-miR-7845-5p	23.5691	-0.250514	0.839351	0.765351
670	hsa-miR-4695-3p	0.66823	-0.24802	0.893049	0.781225
671	hsa-miR-4510	2.70283	-0.244622	1.12152	0.827338
672	hsa-miR-4520a-3p	1.46672	-0.239301	1.11107	0.829472
673	hsa-miR-3682-3p	2.61842	-0.234295	1.06123	0.825267
674	hsa-miR-4787-5p	2.61842	-0.234295	1.06123	0.825267
675	hsa-miR-496	2.61842	-0.234295	1.06123	0.825267
676	hsa-miR-602	2.61842	-0.234295	1.06123	0.825267
677	hsa-miR-6717-5p	2.61842	-0.234295	1.06123	0.825267
678	hsa-miR-6774-3p	26.3634	-0.233865	0.770218	0.761406
679	hsa-miR-140-5p	77.2721	-0.230868	0.579268	0.690224
680	hsa-miR-1236-5p	0.238196	-0.230831	0.59385	0.697496
681	hsa-miR-124-5p	0.238196	-0.230831	0.59385	0.697496
682	hsa-miR-141-5p	0.238196	-0.230831	0.59385	0.697496
683	hsa-miR-187-5p	0.238196	-0.230831	0.59385	0.697496
684	hsa-miR-204-5p	0.238196	-0.230831	0.59385	0.697496
685	hsa-miR-3116	0.238196	-0.230831	0.59385	0.697496
686	hsa-miR-3685	0.238196	-0.230831	0.59385	0.697496
687	hsa-miR-4491	0.238196	-0.230831	0.59385	0.697496
688	hsa-miR-4529-3p	0.238196	-0.230831	0.59385	0.697496
689	hsa-miR-4672	0.238196	-0.230831	0.59385	0.697496
690	hsa-miR-4714-5p	0.238196	-0.230831	0.59385	0.697496
691	hsa-miR-4732-5p	0.238196	-0.230831	0.59385	0.697496
692	hsa-miR-551a	0.238196	-0.230831	0.59385	0.697496
693	hsa-miR-5571-3p	0.238196	-0.230831	0.59385	0.697496
694	hsa-miR-5680	0.238196	-0.230831	0.59385	0.697496
695	hsa-miR-6131	0.238196	-0.230831	0.59385	0.697496
696	hsa-miR-6726-5p	0.238196	-0.230831	0.59385	0.697496
697	hsa-miR-6799-3p	0.238196	-0.230831	0.59385	0.697496
698	hsa-miR-6808-3p	0.238196	-0.230831	0.59385	0.697496
699	hsa-miR-764	0.238196	-0.230831	0.59385	0.697496
700	hsa-miR-6783-5p	2.32678	-0.22909	1.13442	0.839959
701	hsa-miR-579-5p	17.5446	-0.228208	0.796163	0.774392
702	hsa-miR-4668-5p	1.09826	-0.223041	0.97627	0.819287
703	hsa-miR-4792	120.165	-0.215599	0.722389	0.765357
704	hsa-miR-3928-5p	3.50891	-0.203791	1.08905	0.851561
705	hsa-miR-4440	9.39021	-0.200856	0.949963	0.832547
706	hsa-miR-197-5p	118.574	-0.199285	0.53351	0.70875
707	hsa-miR-659-5p	42.5986	-0.193429	0.961637	0.840585
708	hsa-miR-495-3p	2.01178	-0.188771	1.03814	0.855711
709	hsa-miR-33a-3p	4.88718	-0.183251	1.14566	0.872918
710	hsa-miR-1271-5p	46.4172	-0.182265	0.762485	0.811074
711	hsa-miR-328-3p	6012.08	-0.181036	0.563668	0.748078
712	hsa-miR-361-5p	2773.7	-0.180124	0.513686	0.725851
713	hsa-miR-3615	4756.57	-0.17968	0.63147	0.775994
714	hsa-miR-6865-3p	18.4809	-0.178403	0.807186	0.825078
715	hsa-miR-186-5p	26662	-0.176926	0.485632	0.715618
716	hsa-miR-125b-1-3p	0.606647	-0.176314	0.865133	0.83851
717	hsa-miR-548az-5p	0.606647	-0.176314	0.865133	0.83851
718	hsa-miR-6805-5p	5.94288	-0.172948	1.08778	0.873676
719	hsa-miR-10a-3p	5.63222	-0.168316	1.14489	0.88312
720	hsa-miR-27a-3p	3561.73	-0.167585	0.442671	0.705003
721	hsa-miR-6779-5p	21.7823	-0.167258	0.889334	0.850821
722	hsa-miR-7846-3p	18.4543	-0.167189	0.973783	0.863681
723	hsa-miR-1273a	4.07296	-0.164527	1.14079	0.885325
724	hsa-miR-548j-5p	19.4482	-0.151428	0.751662	0.840341
725	hsa-miR-6767-5p	8.48782	-0.151315	1.05603	0.886064
726	hsa-miR-548am-5p	10.6841	-0.151027	0.887698	0.864905
727	hsa-miR-548au-5p	10.6841	-0.151027	0.887698	0.864905
728	hsa-miR-548c-5p	10.6841	-0.151027	0.887698	0.864905
729	hsa-miR-548o-5p	10.6841	-0.151027	0.887698	0.864905
730	hsa-miR-4749-5p	7.17928	-0.138209	1.14186	0.90366
731	hsa-miR-6771-5p	7.17928	-0.138209	1.14186	0.90366
732	hsa-miR-125a-5p	25895.6	-0.134927	0.742471	0.855797
733	hsa-miR-3074-5p	75.5734	-0.132959	0.67978	0.84493
734	hsa-miR-154-5p	1.40513	-0.121463	0.997967	0.903128
735	hsa-miR-6829-5p	1.40513	-0.121463	0.997967	0.903128
736	hsa-miR-3157-3p	21.7823	-0.10514	0.785317	0.893496
737	hsa-miR-93-3p	168.937	-0.101988	0.569423	0.857853
738	hsa-miR-548ap-5p	19.0334	-0.101579	0.752583	0.892632
739	hsa-miR-7705	5.34411	-0.0964556	1.14477	0.932852
740	hsa-miR-152-3p	302.949	-0.0962654	0.598021	0.872114
741	hsa-miR-4461	4.11559	-0.0938537	1.14573	0.934713
742	hsa-miR-330-3p	441.69	-0.0938114	0.610409	0.877857
743	hsa-miR-5188	1.2901	-0.0912756	0.997153	0.927067
744	hsa-miR-665	1.2901	-0.0912756	0.997153	0.927067
745	hsa-miR-7977	514.602	-0.0827906	0.696553	0.905388
746	hsa-miR-4707-5p	0.860069	-0.0776166	0.934892	0.933834
747	hsa-miR-6880-3p	0.860069	-0.0776166	0.934892	0.933834
748	hsa-miR-1233-3p	11.8348	-0.0724772	1.13268	0.94898
749	hsa-miR-4646-5p	3.25552	-0.0652399	1.14269	0.954471
750	hsa-miR-550a-3p	61.7061	-0.0641993	0.808373	0.9367
751	hsa-miR-4657	2.47982	-0.0608605	1.13692	0.957309
752	hsa-miR-6816-3p	4.07679	-0.0574529	1.08982	0.957957
753	hsa-miR-2861	0.430034	-0.0542926	0.801065	0.945964
754	hsa-miR-3912-3p	4.36901	-0.0540248	1.14572	0.962391
755	hsa-miR-6730-3p	8.741	-0.0469072	0.984057	0.961982
756	hsa-miR-6780a-5p	25.3977	-0.0431317	0.747946	0.954014
757	hsa-miR-629-3p	71.4125	-0.0431111	0.587952	0.941548
758	hsa-miR-6882-3p	6.41066	-0.0350245	1.14201	0.975533
759	hsa-miR-30d-5p	114883	-0.0277124	0.504348	0.956181
760	hsa-miR-181b-5p	76410	-0.0237194	0.489635	0.961363
761	hsa-miR-5194	1.59697	-0.0174448	1.0129	0.986259
762	hsa-miR-1302	0.798485	-0.00953449	0.913993	0.991677
763	hsa-miR-3688-3p	0.798485	-0.00953449	0.913993	0.991677
764	hsa-miR-5092	0.798485	-0.00953449	0.913993	0.991677
765	hsa-miR-6777-3p	0.798485	-0.00953449	0.913993	0.991677
766	hsa-miR-6804-3p	0.798485	-0.00953449	0.913993	0.991677
767	hsa-miR-3135b	0.80608	-0.0045373	0.915318	0.996045
768	hsa-miR-4301	0.80608	-0.0045373	0.915318	0.996045
769	hsa-miR-374b-5p	201.605	-0.00195298	0.505058	0.996915
770	hsa-miR-181b-3p	9.25164	0.000481623	0.997808	0.999615
771	hsa-miR-425-5p	4708.66	0.000620598	0.508024	0.999025
772	hsa-miR-146b-3p	20528.8	0.00414928	0.449339	0.992632
773	hsa-miR-210-5p	144.929	0.0165422	0.718162	0.981623
774	hsa-miR-4443	18.5258	0.025374	0.792198	0.974448
775	hsa-miR-7110-3p	3.38578	0.0289908	1.0776	0.978537
776	hsa-miR-503-5p	29.8778	0.0367463	1.0585	0.972307
777	hsa-miR-4781-5p	2.67546	0.0368424	1.13826	0.974179
778	hsa-let-7a-5p	553576	0.0373034	0.465756	0.936164
779	hsa-let-7a-3p	6.472	0.0408157	1.10618	0.970566
780	hsa-miR-6797-5p	1.85039	0.0409091	1.1217	0.970907
781	hsa-miR-6851-5p	1.85039	0.0409091	1.1217	0.970907
782	hsa-miR-6866-5p	15.5435	0.0445862	0.794571	0.955251
783	hsa-miR-1284	6.33419	0.0493411	1.06111	0.962912
784	hsa-miR-4781-3p	44.9746	0.0506765	0.802256	0.949633
785	hsa-miR-4676-3p	2.61387	0.0534652	1.05944	0.959751
786	hsa-miR-92b-3p	15880.5	0.0588918	0.546451	0.914177
787	hsa-miR-423-3p	236574	0.0679366	0.602642	0.910244
788	hsa-miR-1244	1.8078	0.0778187	1.02612	0.939548
789	hsa-miR-3187-5p	3.15572	0.081237	1.08336	0.940226
790	hsa-miR-3124-5p	5.24756	0.083118	1.09156	0.939303
791	hsa-miR-548al	6.284	0.0854315	1.05197	0.935274
792	hsa-miR-4525	5.1743	0.0864471	1.14549	0.939843
793	hsa-miR-301b	13.9162	0.101143	0.965356	0.916556
794	hsa-miR-449b-5p	1.67378	0.105796	1.02856	0.918075
795	hsa-miR-4714-3p	1.67378	0.105796	1.02856	0.918075
796	hsa-miR-4804-3p	1.67378	0.105796	1.02856	0.918075
797	hsa-miR-6832-5p	2.72569	0.107403	1.07346	0.920303
798	hsa-miR-3140-3p	12.7796	0.109385	0.931825	0.906553
799	hsa-miR-6743-5p	0.990323	0.116294	0.94911	0.902479
800	hsa-miR-6771-3p	4.46427	0.117988	1.07779	0.912828
801	hsa-miR-30c-1-3p	626.444	0.129021	0.506174	0.798804
802	hsa-miR-548ah-3p	15.0899	0.130452	0.817015	0.873142
803	hsa-miR-3179	3.34756	0.134265	1.08706	0.901702
804	hsa-miR-4467	40.9929	0.135209	0.762159	0.859192
805	hsa-miR-7641	525.627	0.137771	0.643187	0.83039
806	hsa-miR-6087	167.28	0.139	0.985392	0.887822
807	hsa-miR-2114-3p	3.09414	0.141525	1.13953	0.90116
808	hsa-miR-6763-3p	3.5966	0.141554	1.14574	0.901673
809	hsa-miR-6885-5p	3.55455	0.143186	1.12115	0.898375
810	hsa-miR-1972	7.19321	0.145846	1.13779	0.898004
811	hsa-miR-6873-3p	2.04223	0.14826	1.12551	0.895201
812	hsa-miR-5004-5p	2.00343	0.154887	1.03677	0.881244
813	hsa-miR-181d-5p	1109.05	0.165405	0.52306	0.751832
814	hsa-miR-4423-3p	2.80571	0.165563	1.13497	0.88402
815	hsa-miR-103a-3p	60672.6	0.170678	0.462652	0.712194
816	hsa-miR-4442	2.9517	0.174403	1.07884	0.871575
817	hsa-miR-1296-3p	0.191838	0.174737	0.541594	0.746971
818	hsa-miR-1322	0.191838	0.174737	0.541594	0.746971
819	hsa-miR-147a	0.191838	0.174737	0.541594	0.746971
820	hsa-miR-5089-5p	0.191838	0.174737	0.541594	0.746971
821	hsa-miR-5706	0.191838	0.174737	0.541594	0.746971
822	hsa-miR-572	0.191838	0.174737	0.541594	0.746971
823	hsa-miR-6128	0.191838	0.174737	0.541594	0.746971
824	hsa-miR-6510-5p	0.191838	0.174737	0.541594	0.746971
825	hsa-miR-6850-5p	0.191838	0.174737	0.541594	0.746971
826	hsa-miR-7974	9.71186	0.175804	1.00102	0.860589
827	hsa-miR-23c	0.195636	0.177695	0.545643	0.744681
828	hsa-miR-3619-3p	0.195636	0.177695	0.545643	0.744681
829	hsa-miR-6130	0.195636	0.177695	0.545643	0.744681
830	hsa-miR-6807-5p	0.195636	0.177695	0.545643	0.744681
831	hsa-miR-6729-5p	15.5726	0.178733	0.977864	0.854972
832	hsa-miR-3138	38.4128	0.181469	0.8131	0.823394
833	hsa-miR-6858-5p	11.0435	0.187575	1.02524	0.854831
834	hsa-miR-5698	4.33788	0.19407	1.1438	0.865269
835	hsa-miR-4505	12.1654	0.198407	1.05135	0.850315
836	hsa-miR-616-3p	35.1648	0.211541	0.818294	0.79601
837	hsa-miR-652-3p	7134.42	0.21222	0.462654	0.646449
838	hsa-miR-4797-3p	1.6122	0.212496	1.10686	0.847758
839	hsa-miR-4489	5.26279	0.212563	1.07649	0.843468
840	hsa-miR-3913-5p	2.51787	0.213502	1.06743	0.84147
841	hsa-miR-4487	12.0344	0.214089	1.1128	0.847439
842	hsa-miR-219b-5p	1.18216	0.220256	0.975862	0.821431
843	hsa-miR-3121-3p	1.18216	0.220256	0.975862	0.821431
844	hsa-miR-29b-2-5p	134.115	0.226063	0.607658	0.709875
845	hsa-miR-5095	1.19735	0.226979	0.977249	0.816334
846	hsa-miR-548an	1.19735	0.226979	0.977249	0.816334
847	hsa-miR-4688	39.2949	0.230082	0.775249	0.766631
848	hsa-miR-505-5p	142.719	0.233311	0.53696	0.663923
849	hsa-miR-1307-5p	4198.24	0.236903	0.420177	0.572879
850	hsa-miR-4632-3p	25.5881	0.237549	0.950469	0.802643
851	hsa-miR-3129-3p	0.81371	0.238322	0.925582	0.796805
852	hsa-miR-548av-3p	228.791	0.240781	0.568704	0.672014
853	hsa-miR-548o-3p	228.791	0.240781	0.568704	0.672014
854	hsa-miR-450a-5p	7.48926	0.2431	1.10589	0.826009
855	hsa-miR-1537-5p	1.43558	0.248579	1.01117	0.805812
856	hsa-miR-4676-5p	2.68689	0.250911	1.13171	0.82454
857	hsa-miR-660-5p	166.185	0.255751	0.742559	0.730532
858	hsa-miR-27b-5p	79.9715	0.261553	0.68868	0.704103
859	hsa-miR-4647	27.3121	0.264902	0.717045	0.711803
860	hsa-miR-6787-5p	7.46999	0.275415	0.991601	0.781206
861	hsa-miR-6836-3p	2.36432	0.27725	1.05306	0.792334
862	hsa-miR-6853-3p	2.36432	0.27725	1.05306	0.792334
863	hsa-miR-548at-5p	6.44087	0.277537	1.07149	0.79562
864	hsa-miR-7113-3p	2.3947	0.285673	1.0538	0.786324
865	hsa-miR-500b-5p	45.7833	0.285811	0.607806	0.638188
866	hsa-miR-6729-3p	6.77135	0.292538	1.00201	0.770324
867	hsa-miR-2277-3p	72.3235	0.293399	0.765039	0.701343
868	hsa-miR-7113-5p	5.09001	0.296703	1.14574	0.795664
869	hsa-miR-532-3p	1722.82	0.296927	0.422831	0.482532
870	hsa-miR-6812-3p	5.11276	0.297552	1.04195	0.775206
871	hsa-miR-4661-5p	58.353	0.299597	0.652631	0.64619
872	hsa-miR-7703	9.34262	0.300931	0.962738	0.754601
873	hsa-miR-26a-1-3p	2.50648	0.302342	1.14512	0.791759
874	hsa-miR-2277-5p	324.325	0.303747	0.704736	0.666463
875	hsa-miR-6782-3p	9.1888	0.309255	1.05022	0.768401
876	hsa-miR-3150a-5p	1.374	0.309923	0.996865	0.755878
877	hsa-miR-4463	1.374	0.309923	0.996865	0.755878
878	hsa-miR-1	0.383676	0.315976	0.696085	0.649877
879	hsa-miR-1243	0.383676	0.315976	0.696085	0.649877
880	hsa-miR-1289	0.383676	0.315976	0.696085	0.649877
881	hsa-miR-146a-3p	0.383676	0.315976	0.696085	0.649877
882	hsa-miR-3151-5p	0.383676	0.315976	0.696085	0.649877
883	hsa-miR-3665	0.383676	0.315976	0.696085	0.649877
884	hsa-miR-3942-5p	0.383676	0.315976	0.696085	0.649877
885	hsa-miR-4420	0.383676	0.315976	0.696085	0.649877
886	hsa-miR-4681	0.383676	0.315976	0.696085	0.649877
887	hsa-miR-4691-3p	0.383676	0.315976	0.696085	0.649877
888	hsa-miR-6742-3p	0.383676	0.315976	0.696085	0.649877
889	hsa-miR-6807-3p	0.383676	0.315976	0.696085	0.649877
890	hsa-miR-6891-3p	0.383676	0.315976	0.696085	0.649877
891	hsa-miR-6791-3p	1.80403	0.316111	1.11296	0.77639
892	hsa-miR-4651	4.05326	0.316434	1.08898	0.771374
893	hsa-miR-550a-3-5p	96.3538	0.320649	0.753702	0.670522
894	hsa-miR-550a-5p	96.3538	0.320649	0.753702	0.670522
895	hsa-miR-4484	0.391271	0.320763	0.700292	0.646922
896	hsa-miR-7975	0.391271	0.320763	0.700292	0.646922
897	hsa-miR-450b-5p	3.13594	0.322207	1.14563	0.77852
898	hsa-miR-378h	3.13215	0.325429	1.14516	0.776274
899	hsa-miR-3115	2.90914	0.326193	1.07882	0.762376
900	hsa-miR-3656	15.1622	0.337024	0.890337	0.705033
901	hsa-miR-148b-5p	316.745	0.340593	0.510154	0.504371
902	hsa-miR-342-3p	41327.8	0.340823	0.448223	0.447023
903	hsa-miR-7155-3p	8.89798	0.34214	1.00162	0.732663
904	hsa-miR-4796-3p	2.59034	0.342488	1.0607	0.74678
905	hsa-miR-4515	1.00555	0.348395	0.962047	0.717248
906	hsa-miR-181a-3p	1870.65	0.351332	0.697569	0.614506
907	hsa-let-7f-1-3p	16.4097	0.353659	0.881408	0.688242
908	hsa-miR-7848-3p	63.6495	0.355816	0.671427	0.596153
909	hsa-miR-34c-3p	3.063	0.366951	1.08298	0.734735
910	hsa-miR-3944-3p	13.6757	0.367733	1.13328	0.745571
911	hsa-miR-181c-3p	204.467	0.369337	0.481051	0.442623
912	hsa-miR-1292-3p	13.0549	0.373715	0.865944	0.666054
913	hsa-miR-6865-5p	11.6875	0.376523	1.1363	0.740373
914	hsa-miR-6774-5p	28.827	0.380599	0.671906	0.57109
915	hsa-miR-1909-3p	2.44113	0.380927	1.06678	0.721032
916	hsa-miR-598-5p	2.69072	0.387494	1.14564	0.735188
917	hsa-miR-6511b-3p	270.595	0.388587	0.568181	0.49403
918	hsa-miR-3944-5p	7.07797	0.388632	1.06259	0.714558
919	hsa-miR-4731-3p	1.56584	0.389243	1.0138	0.701021
920	hsa-miR-7108-3p	1.56584	0.389243	1.0138	0.701021
921	hsa-miR-373-3p	2.78597	0.394907	1.06677	0.711242
922	hsa-miR-6770-5p	2.78597	0.394907	1.06677	0.711242
923	hsa-miR-6781-3p	1.58862	0.397066	1.01516	0.695695
924	hsa-miR-944	1.58862	0.397066	1.01516	0.695695
925	hsa-miR-6869-5p	1.81926	0.403215	1.04007	0.698252
926	hsa-miR-6761-5p	10.7096	0.406492	0.95262	0.669591
927	hsa-miR-4750-3p	1.99587	0.407106	1.11787	0.715722
928	hsa-miR-3907	4.122	0.421725	1.09086	0.699052
929	hsa-miR-590-3p	3.38123	0.422757	1.14573	0.71214
930	hsa-miR-148b-3p	6380.96	0.432378	0.481272	0.368969
931	hsa-miR-1180-5p	0.575514	0.436076	0.787927	0.579957
932	hsa-miR-3149	0.575514	0.436076	0.787927	0.579957
933	hsa-miR-34b-3p	0.575514	0.436076	0.787927	0.579957
934	hsa-miR-4516	0.575514	0.436076	0.787927	0.579957
935	hsa-miR-4520b-3p	0.575514	0.436076	0.787927	0.579957
936	hsa-miR-494-5p	0.575514	0.436076	0.787927	0.579957
937	hsa-miR-500b-3p	0.575514	0.436076	0.787927	0.579957
938	hsa-miR-6500-3p	0.575514	0.436076	0.787927	0.579957
939	hsa-miR-6757-5p	0.575514	0.436076	0.787927	0.579957
940	hsa-miR-6816-5p	0.575514	0.436076	0.787927	0.579957
941	hsa-miR-6818-5p	0.575514	0.436076	0.787927	0.579957
942	hsa-miR-6823-5p	0.575514	0.436076	0.787927	0.579957
943	hsa-miR-6844	0.575514	0.436076	0.787927	0.579957
944	hsa-miR-7847-3p	0.575514	0.436076	0.787927	0.579957
945	hsa-miR-3677-3p	6.36033	0.437606	1.01524	0.666442
946	hsa-miR-365a-5p	2.38711	0.438357	1.1397	0.700516
947	hsa-miR-4804-5p	5.96856	0.440129	1.11277	0.692456
948	hsa-miR-3168	0.586907	0.442146	0.791928	0.576629
949	hsa-miR-3678-5p	0.586907	0.442146	0.791928	0.576629
950	hsa-miR-6870-5p	0.586907	0.442146	0.791928	0.576629
951	hsa-miR-6885-3p	8.96611	0.442379	1.0707	0.679485
952	hsa-miR-5006-5p	2.98161	0.443604	1.07215	0.679056
953	hsa-miR-4716-3p	1.19739	0.444578	0.989401	0.653186
954	hsa-miR-30e-3p	2551.47	0.449561	0.458679	0.327025
955	hsa-miR-6754-5p	4.57858	0.451695	1.1447	0.693141
956	hsa-miR-616-5p	32.8348	0.462461	0.80199	0.564182
957	hsa-miR-6837-5p	8.11414	0.465628	0.948822	0.623609
958	hsa-miR-2355-5p	16.7395	0.467879	0.862734	0.587598
959	hsa-miR-184	4.78181	0.470855	1.14565	0.681076
960	hsa-miR-6502-5p	17.3109	0.475392	1.03505	0.646022
961	hsa-miR-4488	2.04148	0.478844	1.05206	0.649003
962	hsa-miR-4695-5p	2.04148	0.478844	1.05206	0.649003
963	hsa-miR-6821-3p	2.04148	0.478844	1.05206	0.649003
964	hsa-miR-188-3p	2.18771	0.48838	1.12187	0.663324
965	hsa-miR-6741-3p	73.3809	0.494045	0.819404	0.546554
966	hsa-miR-3074-3p	7.68411	0.501557	0.973493	0.606404
967	hsa-miR-627-3p	8.79384	0.502838	0.96019	0.600497
968	hsa-miR-6786-3p	85.6665	0.504196	0.713539	0.479807
969	hsa-miR-6735-3p	14.3746	0.509378	0.837447	0.543021
970	hsa-miR-148a-5p	257.375	0.510549	0.563607	0.36501
971	hsa-miR-589-3p	160.996	0.512165	0.544506	0.346907
972	hsa-miR-3158-3p	147.277	0.513764	0.728883	0.480895
973	hsa-let-7f-5p	124621	0.516123	0.440699	0.24154
974	hsa-miR-4687-3p	30.0272	0.520248	0.781707	0.505713
975	hsa-miR-1207-5p	0.767352	0.54083	0.850284	0.524739
976	hsa-miR-1912	0.767352	0.54083	0.850284	0.524739
977	hsa-miR-2467-3p	0.767352	0.54083	0.850284	0.524739
978	hsa-miR-3190-5p	0.767352	0.54083	0.850284	0.524739
979	hsa-miR-6739-5p	0.767352	0.54083	0.850284	0.524739
980	hsa-miR-6835-5p	0.767352	0.54083	0.850284	0.524739
981	hsa-miR-6846-5p	0.767352	0.54083	0.850284	0.524739
982	hsa-miR-6860	0.767352	0.54083	0.850284	0.524739
983	hsa-miR-425-3p	1199.9	0.542318	0.505761	0.283593
984	hsa-miR-653-5p	0.782542	0.547836	0.853995	0.521199
985	hsa-miR-6848-5p	0.782542	0.547836	0.853995	0.521199
986	hsa-miR-6857-3p	0.782542	0.547836	0.853995	0.521199
987	hsa-miR-6813-5p	77.8113	0.549289	0.565102	0.331042
988	hsa-miR-548p	15.2684	0.552422	0.847116	0.514323
989	hsa-miR-548i	0.387474	0.554365	0.871614	0.524762
990	hsa-miR-542-3p	3.81513	0.558343	1.1418	0.624842
991	hsa-miR-643	3.7649	0.565805	1.14447	0.621036
992	hsa-miR-3928-3p	79.2152	0.578301	0.66908	0.387411
993	hsa-miR-4669	5.08119	0.580656	1.10194	0.598235
994	hsa-miR-1266-5p	2.14135	0.585572	1.04947	0.576865
995	hsa-miR-7851-3p	2.14135	0.585572	1.04947	0.576865
996	hsa-miR-6511a-3p	377.932	0.595956	0.516587	0.248647
997	hsa-miR-877-3p	35.3094	0.604116	0.732794	0.409712
998	hsa-miR-6764-3p	8.04099	0.619065	1.1109	0.577346
999	hsa-miR-4754	5.07403	0.625962	1.03337	0.544682
1000	hsa-miR-4687-5p	370.489	0.627253	0.621286	0.312685
1001	hsa-miR-3916	20.0936	0.629453	0.799458	0.431077
1002	hsa-miR-5009-5p	10.1793	0.631488	0.976708	0.517925
1003	hsa-miR-574-3p	1981.65	0.633654	0.470538	0.17809
1004	hsa-miR-1179	0.959191	0.6337	0.895673	0.479248
1005	hsa-miR-1537-3p	0.959191	0.6337	0.895673	0.479248
1006	hsa-miR-4532	0.959191	0.6337	0.895673	0.479248
1007	hsa-miR-6809-5p	0.959191	0.6337	0.895673	0.479248
1008	hsa-miR-1909-5p	3.28142	0.636836	1.14301	0.577422
1009	hsa-miR-6857-5p	0.978178	0.641412	0.899087	0.475596
1010	hsa-miR-449b-3p	2.37116	0.649947	1.05909	0.539425
1011	hsa-miR-345-5p	4122.79	0.650063	0.578427	0.261079
1012	hsa-miR-23a-3p	12778.1	0.650385	0.455458	0.153298
1013	hsa-miR-548av-5p	156.337	0.653374	0.691854	0.344975
1014	hsa-miR-548k	156.337	0.653374	0.691854	0.344975
1015	hsa-miR-374a-3p	15.6255	0.664154	0.805078	0.409397
1016	hsa-miR-99b-3p	171.277	0.667026	0.710344	0.347722
1017	hsa-miR-6780b-5p	4.10653	0.669611	1.13853	0.556441
1018	hsa-miR-641	60.9765	0.676183	0.650077	0.298266
1019	hsa-miR-1306-3p	88.5729	0.677692	0.753998	0.36876
1020	hsa-miR-5190	4.15542	0.680557	1.09472	0.534159
1021	hsa-miR-22-5p	109.612	0.682586	0.531957	0.199436
1022	hsa-miR-6842-3p	488.368	0.69011	0.532794	0.195229
1023	hsa-let-7e-3p	29.2558	0.703778	0.858878	0.412549
1024	hsa-miR-450a-2-3p	2.03388	0.704416	1.14041	0.536783
1025	hsa-miR-566	2.96642	0.709764	1.14573	0.535596
1026	hsa-miR-3146	1.15103	0.717403	0.930383	0.440657
1027	hsa-miR-3164	1.15103	0.717403	0.930383	0.440657
1028	hsa-miR-4649-3p	1.15103	0.717403	0.930383	0.440657
1029	hsa-miR-551b-3p	1.15103	0.717403	0.930383	0.440657
1030	hsa-miR-7111-3p	1.15103	0.717403	0.930383	0.440657
1031	hsa-miR-7111-5p	1.15103	0.717403	0.930383	0.440657
1032	hsa-miR-6781-5p	6.10236	0.719821	1.02216	0.4813
1033	hsa-miR-6840-5p	22.2979	0.725115	0.963143	0.451532
1034	hsa-miR-200a-5p	1.17381	0.725403	0.933413	0.43707
1035	hsa-miR-3122	1.17381	0.725403	0.933413	0.43707
1036	hsa-miR-4664-5p	1.17381	0.725403	0.933413	0.43707
1037	hsa-miR-4743-5p	1.17381	0.725403	0.933413	0.43707
1038	hsa-miR-491-3p	1.17381	0.725403	0.933413	0.43707
1039	hsa-miR-6892-3p	1.17381	0.725403	0.933413	0.43707
1040	hsa-miR-1538	157.421	0.726925	0.67069	0.278433
1041	hsa-miR-1250-5p	5.37713	0.727844	1.09365	0.505718
1042	hsa-miR-152-5p	19.9078	0.729215	0.831991	0.380774
1043	hsa-miR-1292-5p	48.6971	0.740619	0.777777	0.340983
1044	hsa-miR-2467-5p	42.8042	0.748294	0.874823	0.392349
1045	hsa-miR-4742-3p	9.70283	0.748349	0.919492	0.415718
1046	hsa-miR-663a	6.08187	0.748397	1.11743	0.503019
1047	hsa-miR-4642	2.84759	0.756842	1.14476	0.508526
1048	hsa-miR-3127-3p	28.9148	0.771032	0.923123	0.403581
1049	hsa-miR-937-3p	53.9869	0.771853	0.61196	0.207208
1050	hsa-miR-1247-5p	4.74233	0.774475	1.10208	0.482216
1051	hsa-miR-424-5p	32.4063	0.780649	0.929886	0.401183
1052	hsa-miR-3064-5p	36.7766	0.784411	0.66291	0.236697
1053	hsa-miR-34c-5p	9.18056	0.790175	0.954793	0.407904
1054	hsa-miR-3191-5p	1.34287	0.793104	0.957638	0.407564
1055	hsa-miR-3936	1.34287	0.793104	0.957638	0.407564
1056	hsa-miR-4745-3p	1.34287	0.793104	0.957638	0.407564
1057	hsa-miR-511-3p	1.34287	0.793104	0.957638	0.407564
1058	hsa-miR-6789-3p	1.34287	0.793104	0.957638	0.407564
1059	hsa-miR-4706	3.15446	0.795287	1.14525	0.487419
1060	hsa-miR-4425	1.36945	0.801817	0.960506	0.403838
1061	hsa-miR-4497	1.36945	0.801817	0.960506	0.403838
1062	hsa-miR-6830-5p	1.36945	0.801817	0.960506	0.403838
1063	hsa-miR-3691-5p	71.4846	0.808798	0.571875	0.157277
1064	hsa-let-7b-3p	137.886	0.812608	0.533036	0.127387
1065	hsa-miR-6861-3p	3.19627	0.812651	1.1341	0.473644
1066	hsa-miR-744-3p	16.5118	0.813854	0.884891	0.357718
1067	hsa-miR-629-5p	930.097	0.818236	0.507979	0.107231
1068	hsa-miR-502-3p	251.254	0.81918	0.501586	0.102431
1069	hsa-miR-6825-3p	5.05006	0.820672	1.1056	0.457916
1070	hsa-miR-6783-3p	3.10054	0.828331	1.08245	0.444128
1071	hsa-miR-6796-5p	3.10054	0.828331	1.08245	0.444128
1072	hsa-miR-4755-5p	1.9723	0.834969	1.13624	0.462429
1073	hsa-miR-4449	93.5981	0.836394	0.650205	0.19832
1074	hsa-miR-4746-5p	121.646	0.849258	0.658355	0.197061
1075	hsa-miR-1976	29.925	0.851384	0.844915	0.31362
1076	hsa-miR-128-1-5p	702.47	0.862801	0.462234	0.0619587
1077	hsa-miR-8072	15.8283	0.864871	0.943072	0.359101
1078	hsa-miR-3620-5p	85.3546	0.870023	0.638144	0.172767
1079	hsa-miR-4670-5p	1.56508	0.871241	0.982207	0.375066
1080	hsa-miR-5088-3p	1.56508	0.871241	0.982207	0.375066
1081	hsa-miR-5192	1.56508	0.871241	0.982207	0.375066
1082	hsa-miR-6811-5p	1.56508	0.871241	0.982207	0.375066
1083	hsa-miR-4498	7.77187	0.887743	1.0193	0.383791
1084	hsa-miR-532-5p	5312.79	0.888327	0.472328	0.0600068
1085	hsa-miR-6786-5p	5.66477	0.896833	1.0486	0.392402
1086	hsa-miR-3192-3p	5.47246	0.903878	1.14559	0.430107
1087	hsa-let-7d-5p	45437.2	0.908092	0.511425	0.0757973
1088	hsa-miR-589-5p	3673.65	0.914036	0.422795	0.0306268
1089	hsa-miR-340-3p	244.65	0.917854	0.550202	0.0952733
1090	hsa-miR-500a-5p	116.417	0.920783	0.522949	0.0782806
1091	hsa-miR-191-5p	828541	0.922208	0.658042	0.161082
1092	hsa-miR-3142	2.16793	0.923041	1.13919	0.41779
1093	hsa-miR-4466	9.03084	0.924511	0.997973	0.354244
1094	hsa-miR-4469	1.72654	0.925993	0.997651	0.353318
1095	hsa-miR-4524a-3p	1.72654	0.925993	0.997651	0.353318
1096	hsa-miR-4677-5p	1.72654	0.925993	0.997651	0.353318
1097	hsa-miR-548l	13.0375	0.92842	0.92263	0.314283
1098	hsa-miR-6859-3p	5.26891	0.931275	1.10143	0.397824
1099	hsa-miR-188-5p	64.2463	0.934426	0.674999	0.166255
1100	hsa-miR-6764-5p	1.76072	0.935176	1.00007	0.349731
1101	hsa-miR-6874-5p	1.76072	0.935176	1.00007	0.349731
1102	hsa-miR-4655-5p	5.10777	0.948672	1.13624	0.403762
1103	hsa-miR-326	2972.92	0.960773	0.481143	0.0458409
1104	hsa-miR-219a-1-3p	49.525	0.966854	0.612104	0.114208
1105	hsa-miR-3155a	5.99062	0.970701	1.03319	0.347464
1106	hsa-miR-3155b	5.99062	0.970701	1.03319	0.347464
1107	hsa-miR-424-3p	1598.1	0.97391	0.705029	0.167163
1108	hsa-miR-4665-5p	21.069	0.975317	0.891142	0.273754
1109	hsa-miR-2278	8.26223	0.975492	1.12081	0.38411
1110	hsa-miR-769-3p	146.84	0.97565	0.555395	0.0789727
1111	hsa-miR-4723-5p	13.2706	0.98438	0.958525	0.304433
1112	hsa-miR-3662	1.91838	0.984729	1.01269	0.330856
1113	hsa-miR-6852-5p	763.848	0.989479	0.63439	0.118823
1114	hsa-miR-5196-5p	1.95636	0.994033	1.01491	0.32737
1115	hsa-miR-6762-5p	1.95636	0.994033	1.01491	0.32737
1116	hsa-miR-324-3p	776.812	1.00247	0.45269	0.026796
1117	hsa-miR-6864-5p	10.5577	1.00851	1.08756	0.353764
1118	hsa-miR-1908-5p	510.408	1.01101	0.472916	0.0325311
1119	hsa-miR-1247-3p	4.3891	1.01162	1.11029	0.362226
1120	hsa-miR-4785	5.311	1.01497	1.13179	0.369838
1121	hsa-miR-2110	1812.65	1.02442	0.511436	0.045174
1122	hsa-miR-671-3p	2503.26	1.02712	0.485037	0.0342087
1123	hsa-miR-4731-5p	2.11022	1.0394	1.02545	0.310769
1124	hsa-miR-6732-5p	2.34458	1.03981	1.14397	0.363379
1125	hsa-miR-6779-3p	2.35977	1.04408	1.14399	0.361419
1126	hsa-miR-218-5p	2.15199	1.04883	1.0275	0.307367
1127	hsa-miR-3675-5p	2.15199	1.04883	1.0275	0.307367
1128	hsa-miR-7112-3p	2.15199	1.04883	1.0275	0.307367
1129	hsa-miR-1299	0.97438	1.051	1.04299	0.313611
1130	hsa-miR-24-2-5p	193.562	1.05546	0.605486	0.0813045
1131	hsa-miR-628-3p	130.73	1.05605	0.614468	0.0856805
1132	hsa-miR-6762-3p	8.84581	1.08633	0.949748	0.252703
1133	hsa-miR-1914-3p	3.30761	1.08863	1.09803	0.321467
1134	hsa-miR-124-3p	6.82343	1.09291	1.1223	0.330149
1135	hsa-miR-639	2.79744	1.09333	1.14426	0.33933
1136	hsa-let-7e-5p	18017.9	1.09741	0.700471	0.117191
1137	hsa-miR-2115-5p	2.34763	1.09993	1.03827	0.289424
1138	hsa-miR-5000-3p	2.34763	1.09993	1.03827	0.289424
1139	hsa-miR-6852-3p	2.34763	1.09993	1.03827	0.289424
1140	hsa-miR-542-5p	34.7527	1.10045	0.86233	0.201908
1141	hsa-miR-760	264.826	1.11651	0.566813	0.0488598
1142	hsa-miR-328-5p	7.10748	1.12032	1.07701	0.29824
1143	hsa-miR-155-5p	95233.3	1.12472	0.630575	0.0744814
1144	hsa-miR-331-3p	2847.54	1.13204	0.563994	0.0447296
1145	hsa-miR-7109-5p	4.82372	1.13818	1.12146	0.310151
1146	hsa-miR-6875-3p	2.4939	1.13818	1.04579	0.276445
1147	hsa-miR-1254	159.532	1.14133	0.546264	0.036678
1148	hsa-let-7d-3p	28652.4	1.14909	0.434452	0.00817129
1149	hsa-miR-3192-5p	8.13878	1.14915	1.0896	0.291581
1150	hsa-miR-6826-5p	2.55161	1.1511	1.1456	0.314991
1151	hsa-miR-362-5p	187.898	1.15504	0.608455	0.0576541
1152	hsa-miR-3617-5p	5.36728	1.1555	1.11951	0.302003
1153	hsa-miR-149-5p	34.2111	1.16452	0.746214	0.118624
1154	hsa-miR-1268a	638.261	1.16566	0.616864	0.0588042
1155	hsa-miR-1268b	638.261	1.16566	0.616864	0.0588042
1156	hsa-miR-340-5p	715.516	1.16838	0.697539	0.093934
1157	hsa-miR-3173-3p	11.2932	1.17961	1.05415	0.263135
1158	hsa-miR-5187-5p	38.4698	1.18002	0.657302	0.0726146
1159	hsa-miR-6755-5p	4.01381	1.18245	1.13142	0.295978
1160	hsa-miR-612	2.7389	1.19262	1.05565	0.258581
1161	hsa-miR-146b-5p	98294.8	1.1945	0.513819	0.0200859
1162	hsa-miR-503-3p	13.3936	1.19696	1.04306	0.251157
1163	hsa-miR-1276	40.2239	1.20318	0.659245	0.0679878
1164	hsa-miR-4485	80.2482	1.21681	1.10624	0.271354
1165	hsa-miR-4682	2.87757	1.2253	1.06122	0.248248
1166	hsa-miR-4723-3p	6.32794	1.23405	1.05297	0.241208
1167	hsa-miR-1973	2.93453	1.23488	1.06275	0.245246
1168	hsa-miR-636	105.808	1.23728	0.540061	0.0219633
1169	hsa-miR-6751-5p	5.55686	1.25115	1.08974	0.250918
1170	hsa-miR-6789-5p	5.55686	1.25115	1.08974	0.250918
1171	hsa-miR-2682-3p	1.16242	1.25388	1.0827	0.246824
1172	hsa-miR-489-3p	1.16242	1.25388	1.0827	0.246824
1173	hsa-miR-190a-5p	8.24249	1.25824	1.11152	0.257632
1174	hsa-miR-378e	2.54405	1.26144	1.13912	0.268131
1175	hsa-miR-4750-5p	26.9991	1.26376	0.799177	0.113803
1176	hsa-miR-3679-5p	223.699	1.26421	0.721847	0.0798856
1177	hsa-miR-548ab	1.34666	1.26637	1.08152	0.241629
1178	hsa-miR-7976	20.5165	1.2673	0.77056	0.100043
1179	hsa-miR-30a-3p	131.341	1.28099	0.734719	0.0812439
1180	hsa-miR-1343-3p	133.001	1.2855	0.501665	0.010393
1181	hsa-miR-501-5p	186.874	1.28651	0.511232	0.0118529
1182	hsa-miR-7706	5013.92	1.28864	0.618846	0.0373127
1183	hsa-miR-1304-3p	257.192	1.28871	0.485154	0.00790037
1184	hsa-miR-6812-5p	5.31784	1.28935	1.14295	0.259281
1185	hsa-miR-4506	5.11841	1.29468	1.14043	0.256269
1186	hsa-miR-4700-5p	2.92389	1.29663	1.14552	0.257672
1187	hsa-miR-6513-5p	33.0676	1.29693	0.857917	0.130605
1188	hsa-miR-1307-3p	15578.9	1.29766	0.586351	0.0268901
1189	hsa-miR-7854-3p	62.7694	1.29961	0.599169	0.0300812
1190	hsa-miR-6877-5p	17.235	1.30094	0.791299	0.100165
1191	hsa-miR-7702	3.26125	1.30291	1.07323	0.224745
1192	hsa-miR-628-5p	33.3144	1.31625	0.698405	0.0594761
1193	hsa-miR-132-5p	413.937	1.31698	0.742235	0.0760061
1194	hsa-miR-6735-5p	95.5099	1.33495	0.738527	0.0706706
1195	hsa-miR-4802-3p	4.76218	1.34816	1.13069	0.233132
1196	hsa-miR-4763-5p	3.52144	1.34827	1.07954	0.211689
1197	hsa-miR-1270	139.698	1.35213	0.569544	0.0175939
1198	hsa-miR-378c	933.479	1.37289	0.489902	0.00507294
1199	hsa-miR-4511	9.45102	1.37349	1.09448	0.209506
1200	hsa-miR-191-3p	470.688	1.39222	0.712143	0.0505865
1201	hsa-miR-6882-5p	9.92307	1.39476	1.01498	0.169388
1202	hsa-miR-4741	38.1318	1.40246	0.762072	0.0657208
1203	hsa-miR-5587-3p	7.41331	1.40317	1.07189	0.190514
1204	hsa-miR-6801-3p	6.56159	1.41274	1.04877	0.177965
1205	hsa-miR-6515-5p	22.361	1.4193	0.791585	0.0729746
1206	hsa-miR-4748	16.7435	1.43439	0.813158	0.0777354
1207	hsa-miR-7704	852.069	1.43904	0.587681	0.0143381
1208	hsa-miR-3159	22.8869	1.43936	0.787422	0.0675587
1209	hsa-miR-6891-5p	19.2571	1.45051	0.82064	0.0771382
1210	hsa-miR-4677-3p	60.7613	1.46992	0.578144	0.0110071
1211	hsa-miR-4745-5p	38.3378	1.48123	0.83414	0.0757723
1212	hsa-miR-221-3p	64676.9	1.49415	0.566899	0.00839734
1213	hsa-miR-1226-5p	13.7155	1.49862	0.972256	0.123224
1214	hsa-miR-5001-5p	33.5474	1.503	0.748107	0.0445294
1215	hsa-miR-374b-3p	10.2878	1.52028	0.969787	0.116965
1216	hsa-miR-548as-5p	1.95256	1.52524	1.11175	0.170085
1217	hsa-miR-744-5p	32936.6	1.53121	0.473181	0.00121222
1218	hsa-miR-877-5p	4087.07	1.54633	0.455933	0.00069491
1219	hsa-miR-6797-3p	46.9088	1.54696	0.939327	0.0995828
1220	hsa-miR-6801-5p	1.73414	1.5496	1.1166	0.165201
1221	hsa-miR-6514-5p	84.6857	1.61097	0.584946	0.0058864
1222	hsa-miR-6716-3p	10.7782	1.62012	1.09132	0.137661
1223	hsa-miR-1236-3p	1.74553	1.63131	1.12468	0.146931
1224	hsa-miR-574-5p	2317.07	1.6347	0.429661	0.000142019
1225	hsa-miR-6862-5p	24.2823	1.63583	1.00599	0.10393
1226	hsa-miR-3127-5p	168.597	1.64618	0.48484	0.000685532
1227	hsa-miR-185-3p	1004.32	1.65061	0.525071	0.00166885
1228	hsa-miR-21-5p	29286.5	1.66778	0.550122	0.00243216
1229	hsa-miR-6825-5p	22.3303	1.67235	0.829961	0.0439072
1230	hsa-miR-4654	11.5759	1.67568	1.09561	0.126153
1231	hsa-miR-99b-5p	6034.86	1.68258	0.734146	0.0219124
1232	hsa-miR-378i	1305.63	1.69123	0.453119	0.000189651
1233	hsa-miR-3680-3p	1.94496	1.70181	1.12892	0.131691
1234	hsa-miR-6738-5p	1.94496	1.70181	1.12892	0.131691
1235	hsa-miR-6723-5p	1.93357	1.73182	1.13129	0.125809
1236	hsa-miR-6837-3p	76.1367	1.74164	0.726952	0.0165837
1237	hsa-miR-6859-5p	87.7767	1.75636	0.564788	0.00187231
1238	hsa-miR-6895-3p	4.7424	1.76732	1.11495	0.112939
1239	hsa-miR-6876-5p	6.63413	1.77633	1.1059	0.108225
1240	hsa-miR-4435	90.3884	1.83265	0.878801	0.0370333
1241	hsa-miR-933	2.12921	1.84344	1.1371	0.10498
1242	hsa-miR-3679-3p	2.133	1.84437	1.13713	0.104814
1243	hsa-miR-3177-3p	165.293	1.85239	0.57888	0.00137446
1244	hsa-miR-941	112168	1.87523	0.485372	0.000111776
1245	hsa-miR-203a	6.13463	1.88757	1.12928	0.0946274
1246	hsa-miR-3183	12.7087	1.89893	1.00277	0.058266
1247	hsa-miR-98-5p	14338.2	1.91005	0.47894	6.66095e-05
1248	hsa-miR-6875-5p	10.3292	1.91377	1.08276	0.0771477
1249	hsa-miR-7106-5p	2.32104	1.93386	1.14049	0.0899534
1250	hsa-miR-3605-5p	250.244	1.93394	0.476656	4.96404e-05
1251	hsa-miR-6770-3p	42.2864	1.93543	0.974785	0.0470897
1252	hsa-miR-6881-5p	2.32484	1.9432	1.14086	0.0885157
1253	hsa-miR-6772-3p	16.1424	1.95454	0.929449	0.0354745
1254	hsa-miR-378b	23.2193	1.96016	0.7922	0.0133489
1255	hsa-miR-500a-3p	8873.72	1.99155	0.437473	5.30399e-06
1256	hsa-miR-6877-3p	13.265	2.01509	0.925648	0.0294841
1257	hsa-miR-663b	41.1647	2.01741	1.06362	0.0578618
1258	hsa-miR-6759-5p	2.52428	2.01834	1.14279	0.07737
1259	hsa-miR-1296-5p	639.483	2.02613	0.492143	3.83921e-05
1260	hsa-miR-4726-5p	6.49474	2.0277	1.14515	0.0766143
1261	hsa-miR-29a-5p	2.51668	2.0325	1.14322	0.0754246
1262	hsa-miR-1273d	42.4477	2.04377	0.674844	0.00245761
1263	hsa-miR-146a-5p	60797.3	2.04548	0.514624	7.0467e-05
1264	hsa-miR-6746-3p	5.06449	2.05714	1.11777	0.0657089
1265	hsa-miR-6505-5p	2.92314	2.05965	1.14294	0.0715337
1266	hsa-miR-3176	214.764	2.06083	0.500365	3.81076e-05
1267	hsa-miR-940	614.925	2.06585	0.503412	4.06592e-05
1268	hsa-miR-6753-5p	2.71991	2.09403	1.14424	0.0672403
1269	hsa-miR-6776-3p	2.71991	2.09403	1.14424	0.0672403
1270	hsa-miR-378d	247.921	2.11196	0.511706	3.67059e-05
1271	hsa-miR-4326	204.336	2.11753	0.491087	1.61841e-05
1272	hsa-miR-6509-5p	38.3759	2.13279	0.668123	0.00141188
1273	hsa-miR-22-3p	327609	2.14316	0.524375	4.36828e-05
1274	hsa-miR-222-5p	21.5108	2.15376	0.917853	0.0189496
1275	hsa-miR-4783-3p	12.8379	2.16736	0.973683	0.0260182
1276	hsa-miR-1908-3p	183.27	2.18137	0.825851	0.00825729
1277	hsa-miR-132-3p	3965.07	2.18755	0.498746	1.15398e-05
1278	hsa-miR-211-3p	2.91175	2.19001	1.14542	0.0558797
1279	hsa-miR-34b-5p	3.0884	2.22422	1.14556	0.052186
1280	hsa-miR-943	47.5189	2.26428	0.741015	0.00224577
1281	hsa-miR-5088-5p	10.9966	2.26628	0.944102	0.0163743
1282	hsa-miR-3174	56.2725	2.27358	0.759434	0.00275537
1283	hsa-miR-6511a-5p	16.8254	2.27417	0.910883	0.0125366
1284	hsa-miR-1229-3p	169.622	2.27946	0.838829	0.00657911
1285	hsa-miR-5587-5p	3.28024	2.28351	1.14573	0.0462549
1286	hsa-miR-6886-5p	12.7502	2.30905	1.11044	0.037581
1287	hsa-miR-6785-5p	3.70189	2.33771	1.14573	0.0413133
1288	hsa-miR-421	2403.38	2.34183	0.44962	1.90415e-07
1289	hsa-miR-3909	1039.13	2.34255	0.453556	2.40627e-07
1290	hsa-miR-212-3p	430.385	2.34451	0.612293	0.000128634
1291	hsa-miR-6847-5p	42.0461	2.37192	0.730607	0.00116829
1292	hsa-miR-3188	76.8327	2.38463	0.602185	7.49591e-05
1293	hsa-miR-3620-3p	48.8759	2.38538	0.742624	0.00131773
1294	hsa-miR-3605-3p	1075.18	2.41655	0.473848	3.39949e-07
1295	hsa-miR-3191-3p	7.83839	2.46822	1.06171	0.0200843
1296	hsa-miR-3200-5p	17.9841	2.47686	0.891079	0.00544219
1297	hsa-miR-301a-5p	5.87365	2.47828	1.10651	0.0251091
1298	hsa-miR-1293	4.8795	2.49202	1.14531	0.0295666
1299	hsa-miR-7152-3p	3.6829	2.49602	1.14392	0.0291104
1300	hsa-miR-4667-5p	20.6315	2.49936	0.832536	0.00268114
1301	hsa-miR-501-3p	2442.67	2.51248	0.844998	0.00294563
1302	hsa-miR-4648	19.134	2.52189	0.902456	0.00519837
1303	hsa-miR-1249	11945.1	2.52923	0.579033	1.25373e-05
1304	hsa-miR-6511b-5p	33.4165	2.53214	0.819584	0.00200464
1305	hsa-miR-6732-3p	70.5475	2.57288	0.840224	0.00219761
1306	hsa-miR-2682-5p	4.07797	2.59876	1.14221	0.0228938
1307	hsa-miR-1301-3p	5651.99	2.60142	0.533462	1.07996e-06
1308	hsa-miR-6753-3p	44.6113	2.60638	0.764695	0.000653458
1309	hsa-miR-3187-3p	61.9323	2.61223	0.627125	3.10794e-05
1310	hsa-miR-3180-5p	91.961	2.62786	0.951579	0.00575231
1311	hsa-miR-3939	7.7958	2.62981	1.08561	0.0154171
1312	hsa-miR-885-3p	14.4995	2.63269	1.0788	0.0146715
1313	hsa-miR-378a-5p	1715.41	2.63613	0.660847	6.63489e-05
1314	hsa-miR-6862-3p	4.25082	2.64772	1.14116	0.0203301
1315	hsa-miR-4523	4.6269	2.66014	1.1417	0.0198067
1316	hsa-miR-21-3p	23556.7	2.68157	0.48438	3.09296e-08
1317	hsa-miR-212-5p	298.662	2.70649	0.546278	7.25451e-07
1318	hsa-miR-2116-5p	9.74914	2.74364	1.00314	0.00623697
1319	hsa-miR-4664-3p	64.6923	2.75207	0.748883	0.000237944
1320	hsa-miR-133b	6.24515	2.78318	1.14105	0.014722
1321	hsa-miR-3180	138.312	2.79196	1.04801	0.00772072
1322	hsa-miR-3180-3p	138.312	2.79196	1.04801	0.00772072
1323	hsa-miR-5010-5p	122.728	2.80687	0.638799	1.11293e-05
1324	hsa-miR-5010-3p	217.596	2.82691	0.615814	4.42129e-06
1325	hsa-miR-6777-5p	4.83393	2.83205	1.13576	0.0126477
1326	hsa-miR-6810-5p	62.1752	2.87689	0.67594	2.0799e-05
1327	hsa-miR-4479	18.4202	2.89267	0.876633	0.000967701
1328	hsa-miR-5581-3p	5.24798	2.89314	1.13436	0.0107583
1329	hsa-miR-30c-2-3p	19.9326	2.89353	1.08283	0.00753596
1330	hsa-miR-147b	44.9606	2.90113	0.72136	5.77671e-05
1331	hsa-miR-1914-5p	22.5521	2.93967	0.83682	0.000443225
1332	hsa-miR-6881-3p	14.3912	2.9422	1.01623	0.00378905
1333	hsa-miR-6730-5p	13.8545	2.95222	0.937284	0.00163407
1334	hsa-miR-1228-5p	5.60508	3.01768	1.12918	0.0075297
1335	hsa-miR-135a-3p	7.0201	3.02203	1.13355	0.0076764
1336	hsa-miR-551b-5p	6.82066	3.05465	1.13144	0.00693815
1337	hsa-miR-6810-3p	38.9733	3.06943	1.00186	0.00218585
1338	hsa-miR-6895-5p	13.5194	3.07203	1.04101	0.00316744
1339	hsa-miR-765	43.2562	3.10558	0.762225	4.61424e-05
1340	hsa-miR-3190-3p	49.3066	3.10713	1.00559	0.00200245
1341	hsa-miR-4786-5p	30.2359	3.13389	0.879528	0.000366438
1342	hsa-miR-6798-3p	6.56047	3.15403	1.12498	0.00505326
1343	hsa-miR-30a-5p	2750.76	3.1645	0.714658	9.51152e-06
1344	hsa-miR-1180-3p	657.291	3.16571	0.631469	5.35182e-07
1345	hsa-miR-6800-3p	6.80927	3.18279	1.12417	0.00463679
1346	hsa-miR-378f	749.738	3.2387	0.591067	4.26732e-08
1347	hsa-miR-1303	381.357	3.24079	0.694281	3.04383e-06
1348	hsa-miR-3177-5p	6.58705	3.27012	1.1173	0.00342455
1349	hsa-miR-3163	25.4555	3.30568	0.869386	0.000143349
1350	hsa-miR-378a-3p	409414	3.31019	0.574374	8.25728e-09
1351	hsa-miR-3175	30.9114	3.32859	0.914253	0.000271821
1352	hsa-miR-6738-3p	14.433	3.34443	0.987068	0.000703419
1353	hsa-miR-422a	114.253	3.35259	0.598522	2.12566e-08
1354	hsa-miR-4799-5p	21.8839	3.35699	0.869798	0.000113619
1355	hsa-miR-3691-3p	7.77606	3.40182	1.11323	0.00224441
1356	hsa-miR-885-5p	37.5486	3.41368	0.904969	0.000161848
1357	hsa-miR-365a-3p	361.579	3.47306	0.499136	3.44784e-12
1358	hsa-miR-365b-3p	361.579	3.47306	0.499136	3.44784e-12
1359	hsa-miR-193a-5p	12204.4	3.49317	0.442243	2.81707e-15
1360	hsa-miR-133a-3p	1440.29	3.51004	0.899509	9.53333e-05
1361	hsa-miR-378g	278.236	3.52627	0.617118	1.10286e-08
1362	hsa-miR-222-3p	125548	3.52804	0.562988	3.68926e-10
1363	hsa-miR-1228-3p	125.711	3.59631	0.602627	2.40583e-09
1364	hsa-miR-6836-5p	45.336	3.66274	0.893738	4.16328e-05
1365	hsa-miR-4725-3p	48.403	3.69917	0.961809	0.000120038
1366	hsa-miR-1913	31.3383	3.77669	0.930339	4.91826e-05
1367	hsa-miR-4787-3p	1163.33	3.80689	0.473788	9.35764e-16
1368	hsa-miR-4725-5p	10.8758	3.90269	1.08496	0.000321797
1369	hsa-miR-193a-3p	20.1	3.92161	1.00539	9.59627e-05
1370	hsa-miR-3189-3p	14.0288	3.96901	1.09103	0.000274928
1371	hsa-miR-4751	42.4029	4.03984	0.934823	1.54968e-05
1372	hsa-miR-1226-3p	77.2402	4.14871	0.6935	2.20049e-09
1373	hsa-miR-34a-3p	13.9073	4.21414	1.06776	7.92342e-05
1374	hsa-miR-4454	229.762	4.2227	0.530018	1.62472e-15
1375	hsa-miR-6892-5p	83.6117	4.24054	0.968196	1.18767e-05
1376	hsa-miR-139-5p	1943.81	4.3002	0.504345	1.51097e-17
1377	hsa-miR-7109-3p	15.725	4.41977	1.05367	2.73302e-05
1378	hsa-miR-2116-3p	571.647	4.44839	0.643736	4.83761e-12
1379	hsa-miR-7152-5p	17.839	4.63275	1.03854	8.16444e-06
1380	hsa-miR-6858-3p	72.6954	4.67623	0.907104	2.53469e-07
1381	hsa-miR-221-5p	3863.07	4.73824	0.680172	3.2552e-12
1382	hsa-miR-4737	22.2513	4.92454	1.02114	1.41702e-06
1383	hsa-miR-4709-3p	56.9324	4.95454	0.833377	2.76222e-09
1384	hsa-miR-365b-5p	359.57	5.03445	0.637119	2.74687e-15
1385	hsa-miR-4775	26.7926	5.12344	1.01229	4.16494e-07
1386	hsa-miR-3065-5p	136.404	5.16958	0.817182	2.51424e-10
1387	hsa-miR-34a-5p	4028.64	5.36205	0.587433	6.9814e-20
1388	hsa-miR-139-3p	719.944	5.39813	0.752836	7.47869e-13
1389	hsa-miR-511-5p	478.913	5.84223	0.702765	9.31499e-17
1390	hsa-miR-4709-5p	232.101	5.91968	0.696531	1.91553e-17
1391	hsa-miR-1286	165.602	6.01314	0.810972	1.21868e-13
1392	hsa-miR-211-5p	139.567	6.06585	0.768197	2.87503e-15
1393	hsa-miR-3200-3p	1164.08	6.42772	0.545202	4.41552e-32
1394	hsa-miR-3065-3p	180.384	7.40986	0.910944	4.1444e-16
